# Supplementary material for: Self-reported free-living physical activity and executive control in young adults
Source: PLoS One. 2018 Dec 26;13(12):e0209616. doi: 10.1371/journal.pone.0209616 (PMC6306224; doi:10.1371/journal.pone.0209616)
Supplement: S1 Dataset — (ZIP) [file pone.0209616.s001.zip]

Archive with 3 entries (3 files):
- e1.csv
- e2.csv
- e3.csv
