# Supplementary material for: Self-reported free-living physical activity and executive control in young adults
Source: PLoS One. 2018 Dec 26;13(12):e0209616. doi: 10.1371/journal.pone.0209616 (PMC6306224; doi:10.1371/journal.pone.0209616)
Supplement: S1 Dataset — (ZIP) [file pone.0209616.s001.zip › e1.csv]

sub_num	age	ant_follow_error_rt	ant_follow_correct_rt	ant_neutral_rt	ant_congruent_rt	ant_incongruent_rt	ant_neutral_rtsd	ant_congruent_rtsd	ant_incongruent_rtsd	ant_neutral_rtcov	ant_congruent_rtcov	ant_incongruent_rtcov	ant_neutral_correct	ant_congruent_correct	ant_incongruent_correct	ant_nocue_rt	ant_center_rt	ant_spatial_rt	ant_double_rt	ant_nocue_rtsd	ant_center_rtsd	ant_spatial_rtsd	ant_double_rtsd	ant_nocue_rtcov	ant_center_rtcov	ant_spatial_rtcov	ant_double_rtcov	ant_nocue_correct	ant_center_correct	ant_spatial_correct	ant_double_correct	ant_conflict_intercept	ant_conflict_slope	ant_conflict_slope_norm	ant_alerting_intercept	ant_alerting_slope	ant_alerting_slope_norm	ant_orienting_intercept	ant_orienting_slope	ant_orienting_slope_norm	acsm_active	ipaq_category	ipaq_total_mod_MET	ipaq_total_mod_time	ipaq_total_pa_MET	ipaq_total_pa_time	ipaq_total_sit_time	ipaq_total_vig_MET	ipaq_total_vig_time
4	18	729.375	690.3333333	585.5208333	644.5625	842.90625	134.3725363	137.3628167	228.2094642	0.229492323	0.213110159	0.270741217	96	96	88	713.0555556	698.0277778	679.3055556	673.5972222	223.5675459	210.0637712	218.6131472	159.2472309	0.31353454	0.300938985	0.321818577	0.236413135	68	70	71	71	644.5625	198.34375	0.307718414	673.5972222	39.45833333	0.058578527	679.3055556	18.72222222	0.027560826	0	2	1179	393	3611	1073		320	40
20	17	544	614.0573477	562.2916667	581.7083333	690.8958333	144.5147901	123.3225055	104.5417549	0.257010371	0.212000582	0.151313338	95	96	89	666.5	609.2638889	564.6944444	606.0694444	159.595351	151.0724099	88.77597043	120.0634018	0.23945289	0.24795891	0.157210632	0.198101724	70	70	71	69	581.7083333	109.1875	0.187701454	606.0694444	60.43055556	0.099708963	564.6944444	44.56944444	0.078926657	0	2	1320	360	5562	1560	2640	480	60
21	18		681.5121951	617.0416667	671.3333333	754.875	83.52420597	135.8915718	126.7322291	0.135362343	0.202420415	0.167885053	96	96	96	728.9166667	697.2222222	621.0138889	677.1805556	143.729475	103.5226344	137.8373703	109.2550094	0.197182314	0.148478679	0.221955375	0.161338078	72	72	72	72	671.3333333	83.54166667	0.12444141	677.1805556	51.73611111	0.076399286	621.0138889	76.20833333	0.122715989	0	1	0	0	1386	420	4200	0	0
235	41		816.6550523	753.5625	787.75	908.8020833	97.02433905	127.1889601	124.7107491	0.128754203	0.161458534	0.137225422	96	96	96	865.6527778	817.1388889	764.7083333	819.3194444	148.1165472	115.3414167	136.4035477	118.3955921	0.171103878	0.141152769	0.178373298	0.1445048	72	72	72	72	787.75	121.0520833	0.153668148	819.3194444	46.33333333	0.056550999	764.7083333	52.43055556	0.068562814	1	2	4920	1020	11358	2330	1290	3600	450
242	21	1199.272727	539.0724638	542.8854167	512.0104167	636.59375	245.3239263	138.1480133	238.0144435	0.45188896	0.269814849	0.373887497	93	95	89	607.9583333	514.0277778	587.6111111	545.7222222	237.2739213	94.8567448	311.7498345	159.2682406	0.390279906	0.184536223	0.530537678	0.291848552	69	70	67	71	512.0104167	124.5833333	0.243321873	545.7222222	62.23611111	0.114043571	587.6111111	-73.58333333	-0.125224544	1	2	1320	330	5034	900	2280	3120	390
1	19	551.625	545.734767	521.3229167	530.2395833	586.9895833	86.50835004	108.5103677	64.92043629	0.165940048	0.204644035	0.110598958	94	96	90	576.5972222	543.8194444	505.7777778	558.5416667	96.27815626	80.88233958	72.89896968	104.6819378	0.166976448	0.148730135	0.144132409	0.187420105	71	68	70	71	530.2395833	56.75	0.107027091	558.5416667	18.05555556	0.032326246	505.7777778	38.04166667	0.075214192	1	2	210	60	5069.5	735	2340	4480	560
2	21	833.8	780.7234043	698.2395833	762.9479167	880.8541667	169.3711431	259.8782861	186.3524662	0.242568807	0.340623888	0.211558818	96	94	93	848.0138889	792.5833333	714.7222222	767.4027778	234.2013395	221.8776944	201.0956063	211.0620134	0.276176302	0.279942417	0.281361905	0.275034206	71	70	70	72	762.9479167	117.90625	0.154540366	767.4027778	80.61111111	0.10504407	714.7222222	77.86111111	0.108938982	0	2	0	0	12523.5	3795	2760	0	0
3	18	695	703.9084507	643.1875	671.6458333	796.125	138.6568132	133.1055758	182.6885904	0.215577593	0.19817822	0.229472244	96	96	93	779.3194444	691.5555556	646.8055556	696.9305556	195.370203	156.8985398	133.2817242	148.8283184	0.250693351	0.226877709	0.206061502	0.213548276	71	72	72	70	671.6458333	124.4791667	0.185334533	696.9305556	82.38888889	0.118216784	646.8055556	44.75	0.069186171	1	2	1560	420	3738	1080	4320	0	0
5	23	652.8333333	571.8362989	528.3125	550.5208333	641.5104167	63.0684361	74.14977434	115.30107	0.119377142	0.134690224	0.179733745	96	96	90	595.2083333	575.4861111	542.3333333	580.7638889	98.580908	97.64292422	100.4717044	96.58528933	0.165624207	0.16967034	0.185258213	0.166307326	71	69	71	71	550.5208333	90.98958333	0.165279092	580.7638889	14.44444444	0.024871458	542.3333333	33.15277778	0.061129891	1	1	610	110	2842	530	1350	1440	180
6	19	794.4	813.5248227	731	810.9791667	896.4479167	207.8530858	243.050741	234.9272617	0.284340747	0.299700351	0.262064597	94	95	94	853.2083333	837.0694444	764.5416667	796.4166667	201.12374	247.2605016	268.0907423	225.5219142	0.235726413	0.295388278	0.350655503	0.283170762	71	70	71	71	810.9791667	85.46875	0.105389575	796.4166667	56.79166667	0.071308988	764.5416667	72.52777778	0.094864389	1	1	900	240	2404.5	525	2400	960	120
7	18	806.3333333	772.2253521	728.9166667	729.1979167	861.3020833	216.2389841	141.8871026	179.8095554	0.296658032	0.194579687	0.208764798	94	96	95	835.3333333	768.5138889	716.2916667	772.4166667	201.9705041	207.307487	153.7720498	184.0951033	0.241784322	0.269751126	0.214677982	0.238336524	70	71	72	72	729.1979167	132.1041667	0.181163664	772.4166667	62.91666667	0.08145431	716.2916667	52.22222222	0.072906366	1	2	5575	1280	8500	1675	2010	2760	345
8	18	973	745.1066176	673.3541667	751.6770833	844.25	232.6028456	253.2088589	288.6097347	0.345439083	0.336858559	0.341853402	94	92	87	768.2361111	781.6111111	719.8888889	755.9722222	260.2023856	297.0624042	264.0412663	248.2224679	0.338701061	0.380064203	0.366780583	0.328348662	70	66	67	70	751.6770833	92.57291667	0.123155167	755.9722222	12.26388889	0.016222671	719.8888889	61.72222222	0.08573854	1	1	592.5	150	1478.4	333	1920	480	60
9	18	543.2142857	639.1282051	540.3229167	615.4479167	746.7708333	105.46234	174.1931698	177.3714793	0.195183911	0.283034787	0.237517952	93	93	88	673.5416667	639.4583333	574.2777778	649.4444444	193.5617918	165.673354	123.7361143	203.4799287	0.287379091	0.259083892	0.215463873	0.313313834	69	72	70	63	615.4479167	131.3229167	0.213377791	649.4444444	24.09722222	0.037104363	574.2777778	65.18055556	0.113500048	1	2	3960	1080	5395.5	1515		0	0
10	18	633	656.7832168	599.75	637.96875	731.8958333	76.83488791	105.3162109	122.0052181	0.128111526	0.165080517	0.166697517	96	96	95	661.0555556	664	630.375	670.7222222	98.68514292	127.6506015	115.50141	121.7066691	0.14928419	0.192244882	0.183226508	0.181456145	71	72	72	72	637.96875	93.92708333	0.147228345	670.7222222	-9.666666667	-0.014412325	630.375	33.625	0.053341265	1	1	600	120	1045.5	255	1080	0	0
11	19	663.2	625.2924188	563.6770833	613.375	702.5625	112.8804206	112.336829	158.747586	0.200257247	0.183145431	0.225955109	96	96	86	643.1388889	658.3888889	570.125	634.5	116.9814365	138.4622342	155.4063223	139.4219455	0.181891406	0.210304634	0.272582894	0.219735139	68	71	70	69	613.375	89.1875	0.145404524	634.5	8.638888889	0.01361527	570.125	88.26388889	0.154814977	1	2	1770	360	3355.2	584	2625	1440	180
12	20	557	568.6872727	519.4895833	548.9583333	636.90625	81.78688542	108.9566709	132.8366689	0.157437007	0.198478945	0.208565497	94	96	86	634.4583333	556.3055556	527.9305556	555.1111111	133.9094646	103.9582309	112.053474	104.056398	0.211061086	0.186872538	0.212250404	0.187451478	70	65	70	71	548.9583333	87.94791667	0.160208729	555.1111111	79.34722222	0.142939351	527.9305556	28.375	0.053747599	0	1	60	20	2916	800	2940	480	60
13	19	641.8	553.4539007	486.96875	524.84375	654.6666667	70.35600496	82.11613446	96.28867416	0.144477454	0.15645825	0.14708046	96	96	91	592.9027778	549.7916667	523.5694444	555.7083333	105.041529	106.1992464	95.86740056	122.3951621	0.177164845	0.193162707	0.183103505	0.220250723	71	71	71	70	524.84375	129.8229167	0.247355364	555.7083333	37.19444444	0.066931594	523.5694444	26.22222222	0.050083561
14	19	595.8	601.2021277	527.1145833	568.09375	707.6875	71.64692226	102.5553589	105.3535714	0.135922861	0.180525413	0.148870188	96	96	91	644.8333333	580.1388889	561.5277778	617.3611111	123.8276858	117.4327864	99.00362381	129.8511939	0.192030529	0.202421849	0.176311178	0.210332642	71	69	72	71	568.09375	139.59375	0.245723087	617.3611111	27.47222222	0.044499438	561.5277778	18.61111111	0.033143705	1	2	3240	960	9156	2240	4800	2880	360
15	18	592.7333333	590.9448529	559.7916667	566.28125	646.5	247.1570954	161.1164798	180.5278809	0.441516211	0.284516713	0.279238795	94	95	84	660.9861111	569	540.8472222	592.5972222	197.7744834	177.632791	219.4682216	198.8414089	0.299211254	0.312184167	0.405785983	0.335542256	69	67	67	70	566.28125	80.21875	0.141658849	592.5972222	68.38888889	0.115405348	540.8472222	28.15277778	0.052053106	1	2	2445	615	3007.5	700	2760	480	60
16	20	871.7272727	618.6956522	625.0833333	588.1145833	670.4479167	295.2022916	172.1882	212.6277137	0.472260699	0.292780021	0.317142776	92	95	90	721.5972222	660.1111111	539.5	590.3194444	277.2198324	262.9354634	163.2110014	171.5480326	0.384175304	0.398320008	0.302522709	0.290602036	69	69	71	68	588.1145833	82.33333333	0.139995395	590.3194444	131.2777778	0.222384302	539.5	120.6111111	0.22356091	1	1	1830	480	2706	660	4440	480	60
17	20	597.0714286	574.6080586	546.8958333	552.125	627.5208333	84.92181905	109.2858396	128.7721757	0.155279697	0.197936771	0.20520781	96	93	85	626.8611111	585.6805556	508.9027778	580.6111111	106.9637698	117.002808	111.6891006	91.71704122	0.170633922	0.199772396	0.219470409	0.15796639	68	69	69	68	552.125	75.39583333	0.136555732	580.6111111	46.25	0.079657449	508.9027778	76.77777778	0.150869245
18	26	537.3333333	622.0035211	584.7708333	581.4895833	698.1458333	116.4312744	104.879981	113.3244972	0.199105817	0.180364333	0.162322099	96	96	93	663.2916667	617.3333333	596.3472222	608.9027778	141.7450039	112.03508	125.503062	104.8146802	0.213699359	0.181482311	0.210453	0.172136972	71	71	72	71	581.4895833	116.65625	0.200616233	608.9027778	54.38888889	0.08932278	596.3472222	20.98611111	0.035191094	1	2	750	210	6973	1640	3360	2560	320
19	19	705	742.4947368	675.1354167	727.6458333	824.9895833	73.31067558	167.0849125	110.5428228	0.108586624	0.229623953	0.133992992	96	94	96	792.75	743.6388889	669.1527778	764.8194444	164.5306384	97.00592483	90.15786776	152.9666563	0.207544167	0.130447622	0.134734355	0.200003618	71	72	72	71	727.6458333	97.34375	0.133779025	764.8194444	27.93055556	0.036519149	669.1527778	74.48611111	0.111314058	1	2	7837	2409	11668	3399		960	120
22	19	1136.152542	836.3070175	764.59375	883.1979167	1042.229167	451.0382777	448.6006223	426.0052997	0.589905787	0.507927627	0.408744366	80	79	70	877.8888889	931.2222222	925.8194444	851.7638889	421.2431487	483.5375868	485.1182033	430.9377097	0.479836519	0.519250481	0.523987918	0.505935642	57	56	55	61	883.1979167	159.03125	0.180062981	851.7638889	26.125	0.030671645	925.8194444	5.402777778	0.005835671	1	2	480	120	3388.5	745	5700	1440	180
23	23	606	582.1690141	530.1145833	563.59375	655.4895833	68.3204323	72.54683832	79.02178178	0.128878613	0.128721864	0.120553833	96	96	93	625.8333333	571.7083333	561.8472222	572.875	80.99052283	85.33965898	91.81774043	90.65519531	0.129412287	0.149271322	0.163421188	0.158246032	72	71	72	70	563.59375	91.89583333	0.163053322	572.875	52.95833333	0.092443087	561.8472222	9.861111111	0.017551232	0	0	0	0	148.5	45	3000	0	0
24	21	594.3888889	583.4758364	524.8229167	585.6458333	640.4895833	102.5864457	167.7392701	141.2967013	0.195468686	0.286417593	0.220607337	94	96	80	670.7777778	548.5	540.9583333	574.375	170.0828483	115.414501	132.0394134	130.0975189	0.253560648	0.210418416	0.244084258	0.226502753	71	66	70	63	585.6458333	54.84375	0.093646615	574.375	96.40277778	0.167839439	540.9583333	7.541666667	0.013941308	1	2	950	250	3955.5	705	3600	2560	320
25	20	577.3333333	606.7288732	537.8125	590.4791667	691.3229167	98.50945052	171.7080128	172.2536987	0.183166904	0.290794362	0.249165324	96	95	94	653.3194444	616.7638889	561.4722222	594.5972222	139.9993789	199.9094508	168.2488074	127.2370151	0.214289319	0.324126387	0.299656511	0.21398858	72	70	72	71	590.4791667	100.84375	0.170782909	594.5972222	58.72222222	0.098759665	561.4722222	55.29166667	0.098476228	1	2	636	170	3384	960	2100	240	30
26	18	512.5	556.155477	527.6979167	547.4270833	590.625	89.59289443	108.6154729	81.00035737	0.169780648	0.19841085	0.137143462	95	96	93	571.6527778	552.0555556	504.7222222	592.5694444	84.57885057	99.02281554	60.0505004	115.1333368	0.147954937	0.179371106	0.118977326	0.194295096	71	70	72	71	547.4270833	43.19791667	0.078910814	592.5694444	-20.91666667	-0.035298254	504.7222222	47.33333333	0.093780958	0	1	0	0	2574	780	4440	0	0
27	18	569.6521739	600.9659091	550.84375	571.2916667	672.7604167	131.9512133	181.9179061	177.4314245	0.239543815	0.318432627	0.263736421	96	95	74	696.9861111	564.5972222	561.9166667	569.6944444	220.3519907	138.8311021	146.3800523	137.0135841	0.316149758	0.245894058	0.260501354	0.240503634	70	63	66	66	571.2916667	101.46875	0.177612866	569.6944444	127.2916667	0.22343849	561.9166667	2.680555556	0.004770379	1	2	285	75	5088	975	2460	3120	390
28	18	613.1111111	612.1654676	536.25	577.875	721.40625	84.80280532	89.57504939	140.4093698	0.158140429	0.155007656	0.194632871	96	96	87	653.75	596.5277778	590.625	606.4722222	123.8020626	138.6322496	141.8555541	122.8058094	0.18937218	0.232398649	0.240178716	0.20249206	71	66	72	70	577.875	143.53125	0.248377677	606.4722222	47.27777778	0.077955389	590.625	5.902777778	0.009994121	0	1	300	90	2379	720	2400	0	0
29	19	563.25	534.9081272	490.2395833	520.71875	594.28125	70.20027662	90.48264773	74.0707632	0.143195856	0.173764912	0.12463924	96	94	94	588.3611111	535.1666667	496.8194444	519.9722222	90.13390751	83.73785386	72.85415228	87.10475678	0.153194876	0.156470608	0.146641105	0.167518096	71	71	71	71	520.71875	73.5625	0.14127108	519.9722222	68.38888889	0.13152412	496.8194444	38.34722222	0.07718543	0	2	0	0	3969	690	2610	2880	360
30	20	685.5	755.1236364	662.8854167	706.5416667	890.5625	214.6723265	204.5012375	267.99524	0.3238453	0.289439742	0.300928054	94	95	86	786.1527778	732.0555556	747.75	747.3611111	241.9643589	236.2415742	267.0008045	256.783095	0.307782871	0.322709899	0.357072289	0.343586375	72	66	69	68	706.5416667	184.0208333	0.26045291	747.3611111	38.79166667	0.05190485	747.75	-15.69444444	-0.020988893	1	2	670	190	3825	790		2000	250
31	18	685.3333333	587.3873239	523.9791667	567.34375	672.5625	75.26038717	101.3985184	94.33409971	0.143632404	0.178725012	0.140260719	96	96	93	602.9722222	593.9027778	556.7083333	598.2638889	108.8848691	110.7354619	106.3129101	110.6673728	0.180580241	0.186453854	0.190966982	0.184980867	72	71	71	71	567.34375	105.21875	0.185458551	598.2638889	4.708333333	0.007869994	556.7083333	37.19444444	0.066811366	0	1	960	240	1966.5	545	2280	0	0
32	22	619.5416667	617.9581749	544.5	646.7916667	661.21875	126.2064307	238.3511746	179.0537234	0.231784078	0.368513057	0.270793475	94	92	78	645.9861111	614.1527778	573.0555556	636.8194444	177.1221026	217.0660093	163.8295996	206.4672894	0.274188716	0.353439758	0.285887813	0.324216371	64	66	68	66	646.7916667	14.42708333	0.022305611	636.8194444	9.166666667	0.014394452	573.0555556	41.09722222	0.071715948	1	2	1320	320	4695	830	3240	2880	360
33	22	668.05	722.0524345	641.0104167	705.0729167	809.8229167	136.1047193	253.3749144	262.495313	0.212328405	0.359359874	0.324139151	92	93	83	777.625	711.5277778	645.1527778	740.2361111	242.9828973	254.4906524	145.8836754	260.582635	0.31246796	0.357667909	0.22612268	0.352026375	69	66	69	64	705.0729167	104.75	0.148566194	740.2361111	37.38888889	0.05050941	645.1527778	66.375	0.102882607	1	2	0	0	13140	2700	3630	7200	900
34	20	607.5714286	595.4714286	558.2708333	572.7708333	655.2708333	88.40498666	81.97207216	112.3062054	0.158355016	0.143114955	0.171388989	92	96	93	622.6805556	599.4444444	574.2916667	585.3333333	114.6317836	117.2548553	83.90830634	92.04117266	0.184094047	0.195605875	0.146107477	0.157245739	69	71	71	70	572.7708333	82.5	0.144036664	585.3333333	37.34722222	0.063805049	574.2916667	25.15277778	0.043797915	0	1	1365	345	1860	495	1140	0	0
35	28	746.0909091	643.8985507	606.6875	614.3229167	721.125	129.7105533	107.8004487	135.3630012	0.213801262	0.175478475	0.18771087	94	96	87	701.7222222	635.6805556	611.9166667	640.1944444	146.6682778	114.4616088	135.095037	127.7611811	0.209011876	0.180061523	0.220773586	0.199566213	70	72	67	68	614.3229167	106.8020833	0.173853328	640.1944444	61.52777778	0.096107953	611.9166667	23.76388889	0.038835172	1	2	580	180	3373	770	2580	1440	180
36	19	668.7272727	625.3876812	579.6041667	603.4375	698.4375	258.988294	260.0509186	240.4455869	0.446836494	0.430949218	0.344262138	93	93	91	654.7361111	616.5277778	613.7777778	623.5972222	251.5857871	280.2443588	249.6241807	251.1066021	0.384255248	0.454552688	0.406701236	0.402674344	68	69	69	71	603.4375	95	0.157431383	623.5972222	31.13888889	0.049934297	613.7777778	2.75	0.004480449	0	0	0	0	346.5	105	3300	0	0
37	20	631.25	658.0141343	593.4375	656.5	722.0625	124.8510534	119.8098493	134.6469702	0.210386188	0.182497866	0.186475506	95	96	93	716.6388889	626.875	636.2916667	649.5277778	130.9288922	100.4175701	158.7163683	134.4352792	0.182698559	0.160187549	0.249439646	0.206973872	70	71	71	72	656.5	65.5625	0.099866717	649.5277778	67.11111111	0.103322927	636.2916667	-9.416666667	-0.014799293	0	0	60	20	390	120	2760	0	0
38	17	583	582.8621908	538.5104167	566.7708333	642.1770833	73.61178321	95.61088676	106.9881444	0.136695189	0.168694084	0.166602246	95	96	93	589.2361111	577.7638889	559.625	603.3194444	93.74470773	108.4207367	90.82073932	112.8423837	0.15909532	0.187655786	0.162288567	0.187035881	71	69	72	72	566.7708333	75.40625	0.133045396	603.3194444	-14.08333333	-0.023343079	559.625	18.13888889	0.032412578	1	1	90	30	2073	460	3360	960	120
39	20	547.7857143	525.8717949	482.6354167	504.9375	593.125	90.6730529	90.63249243	107.2522114	0.187870699	0.179492496	0.180825646	95	96	83	587.6666667	505.9583333	502.4722222	511.5	128.43182	87.01682491	83.18348499	102.924285	0.218545355	0.171984172	0.165548425	0.201220499	71	67	72	64	504.9375	88.1875	0.174650328	511.5	76.16666667	0.148908439	502.4722222	3.486111111	0.006937918	1	1	120	40	1731	400	4980	720	90
40	21	729.9	786.765343	698.8958333	779.53125	880.8229167	214.3749042	234.701645	259.5356986	0.306733699	0.301080483	0.294651392	94	95	89	867.2222222	753.3888889	731.2083333	793.8472222	245.2656061	215.4899139	225.774282	281.7027531	0.282817483	0.286027465	0.308768749	0.354857642	70	70	70	68	779.53125	101.2916667	0.1299392	793.8472222	73.375	0.092429624	731.2083333	22.18055556	0.030334112
41	18	702	609.5053381	562.5416667	581.90625	688.8125	92.39001047	113.0999631	128.2079981	0.164236742	0.194361142	0.186129024	96	96	90	678.5972222	590.625	587.3888889	587.7361111	143.6351657	106.3831022	109.5582109	113.6500675	0.21166483	0.180119538	0.186517336	0.19336921	70	71	70	71	581.90625	106.90625	0.183717308	587.7361111	90.86111111	0.15459508	587.3888889	3.236111111	0.005509316
42	21	509.8333333	534.8654545	499.25	514.4895833	589.21875	80.38158993	92.18117113	107.4820135	0.161004687	0.179170141	0.182414449	95	95	86	609.8611111	517.9444444	496.625	512.8472222	103.11491	91.91574355	85.29376536	86.13184452	0.169079333	0.177462553	0.171746822	0.16794835	70	68	70	68	514.4895833	74.72916667	0.145249134	512.8472222	97.01388889	0.189167231	496.625	21.31944444	0.042928657	1	2	370	100	4024	1015	2220	1080	135
43	19	775.7142857	723.7285714	649.1875	697.9479167	825.7708333	139.4276505	198.7003229	206.9563127	0.214772543	0.284692193	0.25062197	96	96	89	774.6944444	747.6388889	678.9444444	695.9305556	166.949401	257.7828164	185.1381585	154.9422724	0.215503548	0.34479589	0.272685284	0.222640422	69	69	71	72	697.9479167	127.8229167	0.183141053	695.9305556	78.76388889	0.1131778	678.9444444	68.69444444	0.1011783	1	2	1740	540	3069	900	1740	240	30
44	19	680.5	653.6666667	578.3125	624.3333333	759.5729167	154.9377676	176.8597224	148.7065457	0.267913572	0.283277719	0.195776524	96	96	94	737.5972222	646.875	602.9305556	628.8888889	178.0040876	159.7588797	178.1258715	167.9514145	0.241329661	0.246970249	0.295433479	0.267060553	72	72	72	70	624.3333333	135.2395833	0.216614389	628.8888889	108.7083333	0.172857774	602.9305556	43.94444444	0.072884753	1	2	1880	470	8945	1970	1980	3600	450
45	20	779.5	837.2382671	696.5	804.7291667	1001.166667	173.2676664	210.930943	282.3440107	0.248769083	0.262114202	0.282014993	95	95	88	951.9444444	798.8333333	777.5416667	808.2083333	299.7677453	220.7232031	224.7446086	250.0300792	0.314900462	0.276306952	0.2890451	0.309363402	67	70	72	69	804.7291667	196.4375	0.244103865	808.2083333	143.7361111	0.177845371	777.5416667	21.29166667	0.027383313	1	2	4980	1260	15553.5	2755	4200	9600	1200
46	18		561.9477352	522.1979167	545.8854167	617.3645833	105.9187991	103.8302126	86.5482062	0.202832673	0.190205141	0.140189782	96	96	96	609.375	557.4305556	533.8888889	546.5694444	86.30888478	99.87891633	99.3935917	124.306734	0.141635093	0.179177326	0.186169058	0.227430815	72	72	72	72	545.8854167	71.47916667	0.130941704	546.5694444	62.80555556	0.114908647	533.8888889	23.54166667	0.044094693	1	2	870	240	4176	900	2550	1920	240
47	26	606	614.7272727	551.6458333	595.4895833	696.2083333	69.22427003	75.9070061	90.0505024	0.125486799	0.127469914	0.129344189	96	96	95	659.1388889	598.7638889	591.9444444	607.9444444	104.8621235	90.57445666	88.29079497	100.0130821	0.159089572	0.15126907	0.149153854	0.164510233	72	71	72	72	595.4895833	100.71875	0.16913604	607.9444444	51.19444444	0.084209083	591.9444444	6.819444444	0.011520413	0	2	1155	240	4936.5	1215		960	120
48	23	582.6	632.0902527	573.3229167	594.3958333	722.84375	145.3903273	124.7025496	193.6595128	0.253592388	0.209797146	0.267913381	94	96	88	688.0277778	628.25	567.9861111	636.4861111	171.6414517	190.8930642	137.6935251	157.3665312	0.249468782	0.303848889	0.242424106	0.247242679	71	67	70	70	594.3958333	128.4479167	0.216098279	636.4861111	51.54166667	0.080978462	567.9861111	60.26388889	0.10610099	0	1	120	30	1968	590	4560	0	0
49	19	579.375	579.1039427	540.9895833	548.4895833	651.1979167	78.2174425	85.36472768	101.6582116	0.14458216	0.155636005	0.156109547	95	96	89	619.7638889	578.8333333	526.4861111	595.8194444	112.2970775	89.60067907	72.07996206	106.870242	0.181193321	0.154795299	0.136907623	0.179366825	69	69	72	70	548.4895833	102.7083333	0.187256671	595.8194444	23.94444444	0.040187417	526.4861111	52.34722222	0.099427546	1	2	2620	670	8884	2440		720	90
50	20	667.2	637.7234043	587.8645833	594.2395833	731.1770833	82.84984767	77.52143945	119.2768557	0.140933559	0.130454856	0.163129915	96	96	91	674.7222222	635.6666667	604.4027778	636.25	114.2775497	111.3862712	126.4432913	100.0665624	0.169369773	0.175227485	0.20920369	0.15727554	70	71	72	70	594.2395833	136.9375	0.230441566	636.25	38.47222222	0.060467147	604.4027778	31.26388889	0.051726911	1	1	305	95	2047	395	2820	1280	160
51	18	608	657.8811189	582.6458333	631.7708333	759.8229167	124.0559279	122.3452818	136.2938771	0.212918244	0.193654527	0.179375844	95	96	96	703.0277778	638.375	638.0555556	652.8611111	159.7693736	124.7675515	143.2606104	153.6498035	0.227258977	0.195445548	0.22452686	0.235348378	71	72	72	72	631.7708333	128.0520833	0.202687552	652.8611111	50.16666667	0.076841254	638.0555556	0.319444444	0.000500653	1	2	4830	1140	12748.5	2685	1860	4800	600
52	19	691	681.1731449	642.8541667	650.6666667	749.4791667	153.009527	113.7437255	150.9511583	0.238015922	0.174811054	0.201408078	95	96	93	704.5	679.1388889	650.6111111	689.75	167.4535883	105.8457961	136.3903424	171.0365046	0.237691396	0.155852945	0.209634204	0.247968836	69	72	72	71	650.6666667	98.8125	0.151863473	689.75	14.75	0.02138456	650.6111111	28.52777778	0.043847665
53	22	607.7777778	609.4064748	522.8854167	591.2708333	714.9479167	86.66619201	129.3445402	153.337081	0.165746049	0.218756842	0.214473079	95	96	88	674.9027778	600.7222222	565.9027778	597.2777778	175.5285908	116.0244295	135.7021552	142.6212577	0.260079817	0.193141564	0.239797648	0.238785475	70	69	71	69	591.2708333	123.6770833	0.209171629	597.2777778	77.625	0.129964654	565.9027778	34.81944444	0.061529022	0	0	240	80	584	170	2700	80	10
54	20	730.4545455	744.7463768	655.8333333	739.75	836.0729167	233.3910505	239.1713326	207.2279317	0.355869454	0.323313731	0.247858683	95	94	88	792.7222222	729.8888889	691.1527778	761.7777778	241.755564	227.2258637	233.3033243	242.0960828	0.304968824	0.311315691	0.337556806	0.317804076	70	68	70	69	739.75	96.32291667	0.130210094	761.7777778	30.94444444	0.040621354	691.1527778	38.73611111	0.056045656	1	1	605	175	2090	625	2750	0	0
55	20		560.5017422	521.8854167	544.2604167	616.5416667	64.85982777	78.60363522	97.11533205	0.124279824	0.14442284	0.157516251	96	96	96	618.2777778	561.0138889	500.1666667	564.125	100.1327601	68.09779485	55.1908341	91.29289461	0.161954325	0.121383438	0.110344887	0.161830968	72	72	72	72	544.2604167	72.28125	0.132806369	564.125	54.15277778	0.095994288	500.1666667	60.84722222	0.121653893	1	2	920	250	4134	1110	1500	640	80
56	18	566.6666667	632.443662	572.78125	581.9791667	741.71875	133.3119178	94.71841695	108.5766965	0.232744905	0.162752247	0.146385266	95	96	94	668.8472222	625.8194444	596.3472222	637.625	167.0369496	131.5579802	107.962847	127.8980049	0.249738571	0.21021715	0.181040245	0.200584991	70	72	72	71	581.9791667	159.7395833	0.274476463	637.625	31.22222222	0.048966434	596.3472222	29.47222222	0.049421245	1	2	2053	449	5003	1229	1280	640	80
57	20	675.6	621.1560284	554.21875	604.0833333	707.65625	57.66513188	89.10273983	101.4157496	0.104047602	0.147500742	0.143312166	96	96	91	675.6111111	623.5694444	574.9305556	613.8333333	108.718859	101.9451422	89.65164608	99.5946715	0.160919288	0.16348643	0.155934739	0.162250347	72	69	72	70	604.0833333	103.5729167	0.171454683	613.8333333	61.77777778	0.100642592	574.9305556	48.63888889	0.084599589	1	2	2105	470	10373	2655	960	1800	225
58	23	619.8333333	626.8436364	580.0104167	605.6354167	693.5104167	111.9460862	147.1427606	149.4749403	0.193007027	0.242956004	0.215533807	96	96	84	625.5972222	631.8333333	595.5277778	652.5833333	151.3055541	152.0211253	109.6347293	159.6854082	0.241857778	0.240603205	0.184096751	0.244697344	66	68	71	71	605.6354167	87.875	0.145095544	652.5833333	-26.98611111	-0.041352743	595.5277778	36.30555556	0.060963664	1	2	2165	525	8255	2050	2340	1800	225
59	21	607.6666667	657.4859155	579.1875	626.25	764.3645833	87.32773268	86.99739863	128.9482246	0.150776273	0.138918002	0.168699895	96	96	93	700.4444444	675.4027778	589.375	661.1805556	133.9974657	129.483879	108.7038149	119.0790158	0.191303488	0.191713572	0.184439134	0.180100602	72	70	72	71	626.25	138.1145833	0.220542249	661.1805556	39.26388889	0.059384518	589.375	86.02777778	0.145964416	1	2	1080	270	3108.5	550	4500	1880	235
60	21	482.3	517.5054152	471.4375	472.9791667	604.3645833	61.52976387	72.16807563	128.4366827	0.130515209	0.152581933	0.212515237	96	96	86	558.5555556	508.6527778	481.2083333	516.625	143.643817	95.2004793	83.45462417	100.3556265	0.257170152	0.187162016	0.173427221	0.194252362	69	69	71	69	472.9791667	131.3854167	0.277782672	516.625	41.93055556	0.081162459	481.2083333	27.44444444	0.057032355	1	1	1005	185	2787	725	1755	0	0
61	18	590.5833333	557.2436364	525.78125	541.5625	608.90625	66.58262823	80.38758905	77.65349189	0.126635608	0.148436402	0.127529471	94	96	86	595.7777778	584.6527778	493.6111111	560.9583333	71.88708325	79.05251592	61.49259787	79.62631696	0.120660901	0.13521276	0.124577013	0.141946937	69	67	71	69	541.5625	67.34375	0.124350837	560.9583333	34.81944444	0.062071356	493.6111111	91.04166667	0.184440068	1	2	510	120	10050	1430		8880	1110
62	20	741	710.6795775	641	659.8020833	831	169.7974025	137.094483	220.4069442	0.264894544	0.207781222	0.26523098	96	96	93	764.9583333	732.0138889	661.4166667	684.0138889	196.5598097	208.5451613	205.3955819	165.58743	0.256954923	0.284892356	0.310538866	0.24208197	71	71	71	72	659.8020833	171.1979167	0.259468591	684.0138889	80.94444444	0.118337428	661.4166667	70.59722222	0.106736382	1	2	1165	295	3991	895	1380	1440	180
63	20	595.5	574.3192982	525.90625	555.8125	642.0208333	74.83667524	80.32975624	93.24150636	0.14230041	0.144526718	0.145231278	95	96	95	608.3055556	569.625	532.8888889	587.5	93.54258485	95.05883093	75.26246199	105.0183083	0.153775654	0.166879668	0.141234812	0.178754567	72	70	72	72	555.8125	86.20833333	0.155103265	587.5	20.80555556	0.035413712	532.8888889	36.73611111	0.068937656	0	0	70	20	235	70	5580	0	0
64	20	621.1666667	583.8718861	528.5729167	570.3125	655.34375	90.82855391	92.01124788	96.16267228	0.171837321	0.161334791	0.146736232	94	96	92	633	577.9444444	539.1805556	588.8472222	111.3550343	101.6972708	87.57135141	105.2848129	0.175916326	0.175963748	0.162415633	0.178798182	70	71	72	69	570.3125	85.03125	0.14909589	588.8472222	44.15277778	0.07498172	539.1805556	38.76388889	0.071894078	0	0	0	0	297	90	2940	0	0
65	21	800.3333333	608.3129496	559.9791667	619.8645833	662.5520833	122.7925919	196.2044379	117.289015	0.219280643	0.316527905	0.177026106	96	96	87	676.8472222	604.5555556	601.8055556	573.3194444	151.7147676	131.8047947	192.6562756	117.6397971	0.224149206	0.218019326	0.320130437	0.205190663	69	70	71	69	619.8645833	42.6875	0.068865848	573.3194444	103.5277778	0.18057608	601.8055556	2.75	0.004569582	1	1	1462	454	2155	664	3030	0	0
66	19	626.9090909	633.5471014	573.9791667	601.3229167	723.2916667	70.53121432	86.14656969	134.0266208	0.12288114	0.143261744	0.185300933	96	96	85	678.6944444	620.375	612.3333333	620.0555556	133.4853095	118.3106959	103.3635727	111.0377285	0.196679538	0.190708355	0.168802786	0.179077064	70	67	71	69	601.3229167	121.96875	0.202834029	620.0555556	58.63888889	0.094570379	612.3333333	8.041666667	0.013132825	0	1	180	60	1071	330	6720	0	0
67	21	598	566.9964912	507.2708333	578.1458333	615.125	81.15721963	149.8178529	119.9745806	0.159987948	0.259135056	0.195040976	96	96	94	625.2638889	553.1666667	550.0555556	538.9027778	172.6398183	102.668069	106.2631452	99.31159666	0.276107131	0.185600607	0.193186205	0.184284811	72	72	71	71	578.1458333	36.97916667	0.063961659	538.9027778	86.36111111	0.160253602	550.0555556	3.111111111	0.005655994	1	2	1890	540	3474	1020		0	0
68	18	672.5	646.7809187	594.2604167	611.3645833	736.0625	134.1005314	108.8955192	126.8772977	0.225659539	0.178118789	0.172372995	96	96	92	719.4166667	623.6527778	596.7222222	649.125	176.8595966	105.344794	90.66642502	136.5087767	0.245837502	0.168915778	0.151940755	0.210296594	71	72	71	70	611.3645833	124.6979167	0.203966537	649.125	70.29166667	0.108286796	596.7222222	26.93055556	0.045130807	1	1	30	10	966.2	194	2940	560	70
69	19	525.6	514.0673759	467.625	495.7291667	578.96875	55.89355485	84.24106752	75.85532672	0.119526447	0.169933652	0.131017998	96	96	91	549.1944444	507.7777778	488.625	510.8333333	93.41481604	71.76786174	86.98201814	83.90302921	0.170094248	0.141337146	0.178013851	0.164247365	69	70	72	72	495.7291667	83.23958333	0.167913427	510.8333333	38.36111111	0.07509516	488.625	19.15277778	0.039197294	0	1	180	50	675	200	5280	0	0
70	21	716.375	698.9175627	679.4166667	689.0625	729.5208333	160.5096926	125.8899948	128.8047874	0.236246328	0.182697498	0.176560807	93	94	93	722.0833333	710.4861111	671.9444444	692.8194444	128.1674466	184.567938	122.6347938	113.1426031	0.177496752	0.259776982	0.182507341	0.163307488	67	70	72	71	689.0625	40.45833333	0.058715042	692.8194444	29.26388889	0.042238839	671.9444444	38.54166667	0.057358413	1	2	240	60	4068	750	2220	2640	330
71	19	852.3	707.082397	672.9895833	693.8229167	782.5416667	312.8555239	245.4777938	216.8499319	0.464874244	0.353804678	0.277109758	88	93	87	788.3472222	688.0277778	674.1944444	715.2361111	308.6508196	240.7029595	244.9238248	250.2005107	0.391516341	0.349844828	0.363283659	0.349815266	65	67	68	68	693.8229167	88.71875	0.127869443	715.2361111	73.11111111	0.102219547	674.1944444	13.83333333	0.020518314
72	20	670.3076923	603.5036496	581.8541667	569.8854167	667.125	210.6159378	123.9194874	195.4100278	0.361973755	0.217446321	0.292913663	94	92	89	686.8055556	609.9722222	515.5277778	612.8472222	244.6481025	161.2868123	121.4009736	151.6806003	0.356211595	0.264416651	0.235488714	0.247501489	68	67	69	71	569.8854167	97.23958333	0.170630061	612.8472222	73.95833333	0.120679887	515.5277778	94.44444444	0.183199526	1	1	1815	330	2887.5	655	1740	0	0
73	19	531	528.6947368	511.4583333	503.7291667	570.375	69.26925598	55.55584751	61.83700987	0.135434798	0.110289122	0.108414657	96	96	94	565.5277778	531.3611111	498.2361111	518.9583333	72.94913764	60.51732508	66.23102823	58.90083275	0.128993023	0.113891144	0.132931008	0.113498192	72	71	72	71	503.7291667	66.64583333	0.132304893	518.9583333	46.56944444	0.089736384	498.2361111	33.125	0.066484543	1	1	260	70	1184	350	2460	0	0
74	18	702.4444444	738.8884758	672.3541667	718.1041667	816.75	241.9415753	318.2063375	259.0389119	0.359842457	0.443120027	0.317158141	92	90	88	759.5972222	738.0416667	695.5833333	749.7222222	261.7258893	293.8716994	254.7012473	310.1043088	0.344558776	0.398177654	0.366169278	0.413625606	66	67	69	68	718.1041667	98.64583333	0.137369811	749.7222222	9.875	0.013171545	695.5833333	42.45833333	0.061039895	1	2	1255	310	3814	1000	3480	480	60
75	21	590	581.7597173	538.09375	539.3020833	667.8020833	82.63541717	103.5413083	127.5794588	0.153570669	0.1919913	0.191043817	96	96	92	628.0972222	598.2361111	518.0972222	582.5	134.4650496	118.2153076	91.35276921	115.4180399	0.214083178	0.197606439	0.176323604	0.198142558	69	71	72	72	539.3020833	128.5	0.238270913	582.5	45.59722222	0.078278493	518.0972222	80.13888889	0.154679248	1	2	290	80	4851.5	1035	3360	2400	300
76	19	670.6666667	612.5809859	567.0520833	587.3645833	684.3229167	75.3177647	78.81438819	99.74678412	0.132823363	0.134183079	0.145759818	95	96	94	659.0138889	604.2083333	569.2916667	619.1388889	93.90308055	81.07481113	100.1888973	101.0243738	0.142490291	0.134183537	0.175988695	0.163169162	72	71	71	71	587.3645833	96.95833333	0.16507351	619.1388889	39.875	0.064403966	569.2916667	34.91666667	0.061333529	1	2	1080	295	7263	1720	2340	2520	315
77	18	707.8333333	724.7615658	656.8854167	702.5	814.4166667	193.9299857	203.3249926	167.2024721	0.295226505	0.289430595	0.205303353	93	95	94	732.2777778	726.5277778	712.2916667	727.3055556	172.2645543	174.138683	236.4202178	211.4077323	0.23524482	0.239686201	0.331914901	0.290672511	70	72	69	71	702.5	111.9166667	0.159311981	727.3055556	4.972222222	0.006836497	712.2916667	14.23611111	0.019986351	0	0	0	0	462	140	1680	0	0
78	18	539.5	561.7298246	527.3958333	553.8229167	606.1770833	134.2859854	124.800978	144.5653372	0.254620869	0.225344554	0.238486972	96	96	94	557.5277778	558.8472222	553.3888889	580.0972222	88.22601772	163.2451418	127.9161869	161.3919348	0.158245062	0.292110501	0.231150624	0.278215321	72	71	71	72	553.8229167	52.35416667	0.094532323	580.0972222	-22.56944444	-0.038906314	553.3888889	5.458333333	0.009863468	1	2	240	60	3184.5	525	2880	2400	300
79	20	988.2758621	744.7674419	685.1145833	733.6875	886.8541667	265.786296	307.6491957	321.1746526	0.387944298	0.419319118	0.362150469	91	91	77	801.625	781.1944444	732.3611111	759.0277778	290.04334	318.3892842	314.0323526	319.9380209	0.36181923	0.407567266	0.428794413	0.421510293	65	65	65	64	733.6875	153.1666667	0.208762813	759.0277778	42.59722222	0.056120769	732.3611111	48.83333333	0.06667931	1	2	1320	360	7962	1860	7440	2880	360
80	19	503.6363636	496.0301887	461.1875	478.6354167	549.3541667	63.9385087	98.43513705	110.4774308	0.138638859	0.205657863	0.201104201	96	96	73	554.875	480.6944444	454.3055556	495.6944444	124.328839	74.71214975	73.1725029	93.55071516	0.224066392	0.155425449	0.161064513	0.188726576	68	64	67	66	478.6354167	70.71875	0.147750767	495.6944444	59.18055556	0.119389185	454.3055556	26.38888889	0.058086212	1	2	960	240	4266	900	2280	1920	240
81	23	504.6666667	530.1760563	485.5416667	513.5208333	592.125	58.77520363	79.712507	81.27137775	0.121050793	0.155227406	0.137253752	96	96	93	571.9861111	533.125	480.375	536.0972222	78.56306215	87.02435105	71.01962385	84.25166187	0.137351346	0.163234422	0.147842048	0.15715743	72	69	72	72	513.5208333	78.60416667	0.15306909	536.0972222	35.88888889	0.06694474	480.375	52.75	0.109810044	1	2	6720	1740	11298	2700		2400	300
82	20		668.5261324	571.0104167	621.4270833	814.8645833	77.32426524	123.7502361	117.0145848	0.135416558	0.199138788	0.143600038	96	96	96	726.8333333	666.4444444	610.8472222	672.2777778	158.5320868	150.542857	128.851772	142.7789804	0.218113396	0.225889582	0.210939442	0.212380931	72	72	72	72	621.4270833	193.4375	0.311279481	672.2777778	54.55555556	0.081150318	610.8472222	55.59722222	0.091016575	1	2	3730	940	5912.5	1345	1350	1440	180
83	18	511	620.8127208	575.625	591.8645833	689.25	144.5234091	110.5086441	103.3024176	0.251072155	0.186712716	0.149876558	95	95	94	673.5833333	598.625	591.1666667	612.2777778	125.1888433	91.55256129	122.4877114	159.52237	0.185855019	0.152938085	0.20719658	0.260539212	71	71	72	70	591.8645833	97.38541667	0.164540031	612.2777778	61.30555556	0.10012703	591.1666667	7.458333333	0.012616295	0	1	180	60	1665	510	1620	0	0
84	19	964.25	863.1146953	825.4895833	840.125	929.4791667	259.084542	227.8907979	273.7782037	0.313855616	0.271258203	0.294550124	92	95	93	978.2916667	817.9027778	800.75	863.1805556	260.7274999	223.1937931	267.221897	243.9423464	0.266513054	0.272885481	0.333714514	0.282608714	70	72	68	70	840.125	89.35416667	0.106358181	863.1805556	115.1111111	0.133356933	800.75	17.15277778	0.02142089	0	1	0	0	1386	420	1860	0	0
85	18	565	562.8754448	531.9375	542.5833333	614.2916667	91.27596242	115.2633293	118.2621456	0.171591517	0.212434335	0.192517906	93	96	93	621.1527778	576.0277778	488.6666667	565.9027778	125.6444413	115.0954255	67.65571502	101.1878966	0.202276229	0.199808811	0.138449621	0.178807916	70	69	72	71	542.5833333	71.70833333	0.132160958	565.9027778	55.25	0.097631611	488.6666667	87.36111111	0.178774443	0	1	365	75	1520	425	7200	0	0
86	18		604.4006969	562.03125	572.8854167	677.90625	133.4532012	112.706967	106.5347068	0.237448009	0.196735619	0.157152566	96	96	96	639.7222222	597.7361111	592.8055556	586.8333333	122.3690127	104.3717615	171.3275949	100.5402309	0.191284605	0.174611772	0.289011453	0.171326721	72	72	72	72	572.8854167	105.0208333	0.18331909	586.8333333	52.88888889	0.090125911	592.8055556	4.930555556	0.008317323	0	1	135	30	1191	350	3120	0	0
87	18	522.6875	535.0627306	493.3541667	512.46875	597.8020833	104.2992637	89.61507781	91.72184723	0.211408499	0.174869351	0.153431796	95	96	81	578.2638889	531.5972222	504.125	524.1805556	97.41026829	137.9620952	78.50664949	85.09536099	0.168452968	0.259523732	0.155728539	0.162339789	68	68	69	67	512.46875	85.33333333	0.166514218	524.1805556	54.08333333	0.103176916	504.125	27.47222222	0.054494862	0	0	105	30	352.5	105	2400	0	0
88	21	673	604.1929825	537.3958333	586.0520833	691.3645833	66.42391439	119.3931471	101.8131539	0.12360333	0.203724465	0.147264058	96	96	94	646.8055556	614.625	536.8055556	621.5138889	119.9504169	116.9012389	72.20347596	124.3815114	0.185450505	0.19019929	0.134505828	0.20012668	72	71	72	71	586.0520833	105.3125	0.179698192	621.5138889	25.29166667	0.040693647	536.8055556	77.81944444	0.144967658	1	2	2675	710	9840.5	1685	2100	6720	840
89	22	534.9285714	534.5860806	461.8333333	525.9166667	616.4791667	52.54905811	88.194124	101.6549353	0.113783598	0.167696005	0.164895978	94	95	85	579.2916667	542.0694444	486.0555556	531.5555556	105.73278	111.1219767	88.24116903	91.97870067	0.182520803	0.204995832	0.181545439	0.173036853	69	67	70	68	525.9166667	90.5625	0.172199334	531.5555556	47.73611111	0.089804557	486.0555556	56.01388889	0.115241742
90	22	797.5	667.8140351	578.8229167	684.59375	742.3333333	79.76570887	175.517975	143.0239337	0.137806757	0.256382672	0.192668074	95	96	95	719.5277778	674.9166667	586.8611111	693.0277778	144.3781198	143.8379125	106.083319	181.2715629	0.20065677	0.213119515	0.180763927	0.261564642	72	71	72	71	684.59375	57.73958333	0.084341383	693.0277778	26.5	0.038238006	586.8611111	88.05555556	0.150044966	1	2	1240	340	9025	1930		4320	540
91	18	556.8571429	618.8424908	545.4583333	604.15625	698.3854167	168.8534037	143.5484388	186.2380124	0.309562424	0.237601512	0.266669389	96	96	82	671.0833333	622.0277778	543.5972222	627.2916667	165.447047	214.1882134	146.1400698	158.3024772	0.246537261	0.344338663	0.268838883	0.252358649	71	66	68	69	604.15625	94.22916667	0.155968206	627.2916667	43.79166667	0.069810694	543.5972222	78.43055556	0.144280641
92	19	459.4285714	471.5091575	437.5208333	449.375	526.2083333	77.01715177	75.59479932	82.08364369	0.176030822	0.168222085	0.155990771	96	96	82	511.5416667	466.8055556	449.8472222	455.9444444	83.75987434	85.27480662	80.05273961	88.33497208	0.163740082	0.18267736	0.177955394	0.193740648	69	68	70	67	449.375	76.83333333	0.17097821	455.9444444	55.59722222	0.121938589	449.8472222	16.95833333	0.037697984	1	1	1080.5	217	2553	592	3780	400	50
93	19	635.25	629.4981818	565.9375	604.40625	718.0729167	199.650896	173.2040827	160.7612316	0.352779054	0.28656898	0.223878701	94	96	86	709.75	612.5138889	591.75	603.875	273.4554448	156.5888123	145.0476124	125.3223379	0.385284177	0.255649407	0.245116371	0.207530264	66	69	72	69	604.40625	113.6666667	0.188063354	603.875	105.875	0.175326019	591.75	20.76388889	0.035088955	0	1	180	60	2952	900	2940	0	0
94	18	786.6666667	775.9225352	707.0729167	772.7708333	848.09375	240.326543	198.9456672	257.5343852	0.339889334	0.257444586	0.303662638	96	96	93	876.8611111	717.6388889	727.3194444	782.0972222	256.7956005	181.2802131	238.8649112	245.710018	0.292857782	0.252606451	0.328418157	0.314168125	70	72	71	72	772.7708333	75.32291667	0.097471221	782.0972222	94.76388889	0.12116638	727.3194444	-9.680555556	-0.013309909	1	2	1440	300	3388.8	741	1560	840	105
95	22	605.1578947	606.0783582	549.0104167	580.6666667	688.875	71.18596769	100.9552967	145.9863188	0.129662326	0.173861016	0.211919897	90	96	83	620.6805556	597.7222222	580.8333333	625.5	95.57311579	107.4225856	100.802135	176.9988462	0.153981166	0.179719913	0.173547435	0.282971776	68	68	67	66	580.6666667	108.2083333	0.186351894	625.5	-4.819444444	-0.007704947	580.8333333	16.88888889	0.029076997	1	1	623	187	2543	427	3540	1920	240
96	20	677.5	648.1660777	558.5625	572.0416667	813.0416667	151.3666731	144.7057935	228.8218759	0.270993261	0.25296373	0.281439298	95	96	93	724.3611111	618.1527778	607.75	641.2638889	247.4903501	187.4020803	200.8922176	197.3467666	0.341667086	0.303164666	0.330550749	0.307746577	71	70	72	71	572.0416667	241	0.421297982	641.2638889	83.09722222	0.129583505	607.75	10.40277778	0.01711687	0	1	172.5	40	1594.5	300	4320	960	120
97	19	641.8	653.4837545	586.4895833	619.78125	753.6354167	93.78126789	164.5937393	161.6320786	0.1599027	0.265567471	0.214469855	95	96	87	714.1388889	662.3472222	590.625	646.0972222	181.8238046	130.8809974	148.2881129	155.200294	0.254605662	0.197601791	0.251069821	0.240211982	71	71	68	68	619.78125	133.8541667	0.215970016	646.0972222	68.04166667	0.105311808	590.625	71.72222222	0.12143445	1	2	1230	300	5838	1440	1740	1440	180
98	20	531.375	517.7526882	495.3854167	485.6770833	574.4375	83.09352623	59.04173275	82.76737375	0.167735108	0.12156582	0.144084211	96	96	88	559.5555556	520.7777778	488.0138889	505.6527778	82.65436074	91.29155002	73.30997147	78.19209998	0.147714306	0.175298475	0.150221076	0.154635955	70	70	72	68	485.6770833	88.76041667	0.182756032	505.6527778	53.90277778	0.106600379	488.0138889	32.76388889	0.067137206	1	2	2310	555	3844.2	849	3360	960	120
99	27	632	617.1578947	565.3854167	586.625	699.34375	94.23937827	107.3466838	162.1660506	0.166681657	0.182990298	0.231883177	95	96	95	701.6388889	593.9027778	573.625	599.3055556	194.34783	97.18070285	92.95606072	103.0507381	0.276991246	0.163630659	0.162050226	0.171950247	71	72	72	71	586.625	112.71875	0.19214788	599.3055556	102.3333333	0.170753187	573.625	20.27777778	0.035350234	0	1	90	30	1608	490		0	0
100	18	473.9583333	661.958159	644.5208333	586.1458333	662.2604167	291.0976678	359.3041221	353.0883964	0.451649742	0.612994415	0.533156425	86	82	72	789.8333333	619.3194444	526.8888889	587.8611111	408.9501502	310.5678047	265.6017646	290.49173	0.517767652	0.501466259	0.50409445	0.494150276	60	61	59	60	586.1458333	76.11458333	0.129856051	587.8611111	201.9722222	0.343571327	526.8888889	92.43055556	0.175427035	0	2	810	180	4458	1200	240	480	60
101	29		688.0313589	650.5625	664.8958333	750.78125	120.6947269	96.00750839	111.6952813	0.185523646	0.144394811	0.148772071	96	96	96	720.5555556	677.9861111	675.0555556	681.3888889	135.048858	102.4683384	124.1238465	104.5386317	0.187423242	0.151136338	0.183872046	0.153419924	72	72	72	72	664.8958333	85.88541667	0.129171236	681.3888889	39.16666667	0.057480636	675.0555556	2.930555556	0.004341206	1	2	720	230	3104	810	4200	800	100
102	19	459	561.3356643	519.4479167	549.2083333	614.8958333	83.36525463	90.56883589	86.52234018	0.160488187	0.164907978	0.140710565	96	96	95	617.3611111	542.4583333	503.7083333	581.2083333	97.24606593	78.48547681	62.38915523	99.59593542	0.157518937	0.144684802	0.123859684	0.17136013	72	72	72	71	549.2083333	65.6875	0.119603975	581.2083333	36.15277778	0.062202786	503.7083333	38.75	0.07692944	1	2	1710	340	3108	550	3360	1200	150
103	20	677	580.0211268	527.09375	561.9166667	653.625	64.893772	80.25376419	91.31994075	0.123116186	0.14282147	0.139713048	96	96	93	638.4861111	592.7083333	508.7916667	583.5277778	84.04944773	104.5004802	60.88292563	80.54969111	0.131638647	0.176310125	0.119661798	0.138039172	72	70	72	71	561.9166667	91.70833333	0.163206288	583.5277778	54.95833333	0.094182891	508.7916667	83.91666667	0.164933257	1	2	2280	570	7395	1650	840	2640	330
104	23	656.75	573.1075269	541.2604167	546.1979167	638.0520833	87.79356706	96.69394144	98.84217827	0.162202083	0.17703096	0.154912398	96	95	89	611.3888889	581.8888889	530.0416667	577.3611111	86.72663148	110.6661717	97.20262523	106.1539283	0.141851828	0.19018437	0.183386762	0.183860545	71	68	71	70	546.1979167	91.85416667	0.168170115	577.3611111	34.02777778	0.058936733	530.0416667	51.84722222	0.097817258	1	2	520	140	3844	955	2940	1080	135
105	17	498	592.0140351	534.4791667	586.0729167	652.7083333	74.98041557	88.93181833	103.3544659	0.140286882	0.151741901	0.158347091	96	96	94	632.7638889	609.5138889	538.2083333	583.8611111	110.7187139	100.3638442	83.25676177	87.41455475	0.174976347	0.164662112	0.154692443	0.149718063	72	72	72	70	586.0729167	66.63541667	0.113698168	583.8611111	48.90277778	0.083757553	538.2083333	71.30555556	0.132486904	1	2	180	60	4099.5	735	2100	2880	360
106	24	569.5	622.0175439	579.2083333	597.0416667	688.09375	87.7778196	97.34019743	78.29284811	0.151547922	0.163037528	0.11378224	96	96	94	669	627.9583333	556.9722222	631.8611111	94.72896846	89.29212029	87.00072401	96.10005138	0.14159786	0.142194339	0.156202986	0.152090467	72	72	71	71	597.0416667	91.05208333	0.152505409	631.8611111	37.13888889	0.058776982	556.9722222	70.98611111	0.127450002	1	1	435	120	1172.5	315	3000	160	20
107	19		757.5191638	703.8541667	738.5625	829.03125	196.6493529	197.0635384	172.4468158	0.279389343	0.266820396	0.208010031	96	96	96	807.2083333	753.6111111	725.75	742.0277778	180.7499976	211.9928617	196.3635426	186.6340829	0.223919885	0.281302728	0.270566369	0.251518998	72	72	72	72	738.5625	90.46875	0.122493019	742.0277778	65.18055556	0.087841126	725.75	27.86111111	0.038389406	1	2	1400	320	3168.5	685	2220	960	120
108	20		745.7351916	685.5104167	740.9375	810.625	114.7160334	117.216023	163.8207139	0.167343968	0.158199609	0.20209186	96	96	96	786.1944444	733.8888889	708.6805556	754	183.7101697	120.4644247	114.1969914	134.0284813	0.233670145	0.164145318	0.161140292	0.177756607	72	72	72	72	740.9375	69.6875	0.094053142	754	32.19444444	0.042698202	708.6805556	25.20833333	0.035570799	1	2	1600	400	6120	1200	2520	3200	400
109	22	543	555.3957597	524.2291667	526.25	616.1979167	74.12045377	75.07105406	80.22778358	0.141389412	0.142652834	0.130198077	96	96	92	597.8055556	562.1527778	497.1388889	565.1388889	93.35750442	81.0533922	68.50481746	74.68644419	0.156167007	0.144183922	0.137798147	0.13215591	71	71	71	71	526.25	89.94791667	0.170922407	565.1388889	32.66666667	0.0578029	497.1388889	65.01388889	0.130776108	0	0	0	0	495	150	4080	0	0
110	18	653	721.2517483	633.28125	679.9270833	850.7916667	105.348115	116.9620042	164.7720541	0.166352809	0.172021393	0.193669097	96	96	95	759.9305556	721.9027778	702.4722222	701.0277778	188.4520581	158.1737465	113.7745451	170.808844	0.247985894	0.219106715	0.161963052	0.243654887	72	72	72	71	679.9270833	170.8645833	0.251298393	701.0277778	58.90277778	0.084023458	702.4722222	19.43055556	0.027660248	1	2	920	230	4959	870	1800	3280	410
111	21	808	648.5979021	563.4375	629.1041667	755.2083333	87.62765876	107.3805313	139.8761043	0.155523299	0.170687999	0.185215255	96	96	95	698.9444444	640.5138889	591.1388889	666.4027778	132.5048911	110.0329007	118.0443108	166.3232607	0.189578574	0.17178847	0.199689638	0.249583685	72	72	71	72	629.1041667	126.1041667	0.200450376	666.4027778	32.54166667	0.048831829	591.1388889	49.375	0.08352521	0	1	165	30	876	160	4440	480	60
112	22	666.2	651.1950355	594.0625	632.5	727.3645833	89.32163202	151.5775292	119.8131984	0.150357297	0.239648268	0.164722343	96	96	91	691.0277778	659.8194444	614.5555556	639.8333333	151.0339923	151.7793363	109.2049229	111.3786841	0.218564285	0.230031621	0.177697398	0.174074526	72	68	71	72	632.5	94.86458333	0.149983531	639.8333333	51.19444444	0.080012156	614.5555556	45.26388889	0.073653046	1	2	420	120	3530	920	2940	800	100
113	19	531.25	584.5197133	514.3125	549.6979167	684.8958333	66.09296682	89.9761512	109.8432835	0.128507409	0.163682904	0.160379547	96	96	88	608.6111111	597.2361111	533.75	592.2777778	119.9310313	122.2587297	87.32918942	119.8494622	0.19705692	0.204707531	0.163614406	0.202353468	68	71	72	69	549.6979167	135.1979167	0.24594948	592.2777778	16.33333333	0.02757715	533.75	63.48611111	0.118943534	0	1	420	120	1692	420	3060	480	60
114	21	778.7142857	617.6776557	553.4375	610.2604167	712.3645833	184.8020171	229.1012759	234.9058544	0.333916688	0.375415593	0.3297551	95	96	83	700.2916667	593.4027778	606.2638889	601.4583333	294.7136322	182.8408574	209.9101077	187.8006088	0.420844123	0.308122685	0.346235545	0.312242093	68	67	71	68	610.2604167	102.1041667	0.167312452	601.4583333	98.83333333	0.164322826	606.2638889	-12.86111111	-0.021213718	1	2	2820	530	5898	950	1560	2880	360
115	18	555	644.4055944	603.53125	624.7291667	702.0625	110.6514635	106.2634739	108.6936605	0.183340073	0.170095266	0.15482049	96	96	95	680.4444444	621.875	642.0138889	629.4305556	113.3852822	99.06363547	141.7663713	98.71167666	0.166634151	0.159298308	0.220815116	0.156826954	72	72	72	71	624.7291667	77.33333333	0.123786974	629.4305556	51.01388889	0.081047684	642.0138889	-20.13888889	-0.031368307	1	2	1200	300	4277	1090	2160	800	100
116	19	528.1764706	512.3481481	474.0625	482.25	584.5	62.31766033	74.7574323	97.38377688	0.131454524	0.155018004	0.166610397	96	96	79	544.7361111	517.4166667	466.5555556	525.7083333	89.71001688	90.0145137	72.98193658	103.6094288	0.164685276	0.173969104	0.156427109	0.197085384	69	67	68	67	482.25	102.25	0.212026957	525.7083333	19.02777778	0.036194552	466.5555556	50.86111111	0.109014051	1	2	270	70	3081	580	3240	1920	240
117	21	658.8	666.2056738	573.6979167	637.8645833	785.7291667	74.40417642	88.5436104	129.9340302	0.129692255	0.138812552	0.165367452	96	96	91	697.5833333	668.0694444	631.1111111	666.2916667	136.8276133	119.8364292	121.8599468	149.2544323	0.196145187	0.179377204	0.193087944	0.224007653	68	72	72	71	637.8645833	147.8645833	0.231811872	666.2916667	31.29166667	0.046963917	631.1111111	36.95833333	0.058560739	0	1	120	40	676	180	1560	160	20
118	18	663.4285714	565.1857143	515.6041667	543.7395833	643.0104167	119.8517926	137.5923227	148.5231504	0.232449232	0.2530482	0.23098094	96	96	89	602.2083333	569.3055556	535.2083333	563.0833333	131.6270807	175.4992588	151.0701672	113.7152052	0.218573994	0.308269008	0.282264228	0.201950934	70	69	71	71	543.7395833	99.27083333	0.182570547	563.0833333	39.125	0.069483499	535.2083333	34.09722222	0.063708317
119	19	679.9285714	606.7802198	526.65625	609.6666667	693.4375	134.6749559	258.7922421	196.145854	0.255716999	0.424481534	0.282860177	96	94	84	625.9305556	591.4027778	608.625	613.7222222	212.9904003	162.5370735	236.402464	236.3699787	0.340278004	0.274833125	0.388420561	0.385141633	66	70	71	67	609.6666667	83.77083333	0.137404319	613.7222222	12.20833333	0.019892278	608.625	-17.22222222	-0.028296935	1	2	997.5	250	5137.5	1120	2150	2160	270
120	22	513.6666667	531.1209964	469.0833333	495.3125	627.8333333	58.48718558	72.32591623	104.6487525	0.124683998	0.146020777	0.166682377	96	96	90	564.5972222	530.0833333	489.2083333	539.0833333	101.6829732	99.97869491	93.96597189	116.9009151	0.180098253	0.188609391	0.192077619	0.216851288	71	69	70	72	495.3125	132.5208333	0.267549947	539.0833333	25.51388889	0.047328284	489.2083333	40.875	0.08355336	0	1	0	0	792	240	5040	0	0
121	21	513	616.6083916	534.96875	580.3333333	732.2083333	77.62927461	108.8948954	107.5764518	0.145109924	0.187641979	0.146920551	96	96	95	673.9305556	597.9305556	591.25	600.2361111	146.5150405	120.7480588	100.7185103	132.1872864	0.217403765	0.201943282	0.170348432	0.220225481	72	71	72	72	580.3333333	151.875	0.261703044	600.2361111	73.69444444	0.12277576	591.25	6.680555556	0.011299037	1	2	510	150	4672.5	1155	2800	1440	180
122	20	613.7272727	610.3949275	570.9583333	561.2083333	699.5833333	135.3550432	103.8570796	244.7432884	0.237066411	0.18505976	0.349841508	95	96	86	626.2638889	597.375	595.6527778	623.0416667	151.8994286	186.0839911	196.8084906	194.8812161	0.242548599	0.31150281	0.33040808	0.312790021	70	67	69	71	561.2083333	138.375	0.246566189	623.0416667	3.222222222	0.00517176	595.6527778	1.722222222	0.002891319	1	2	330	90	3868.5	735	2280	2400	300
123	20	503	557.3879004	520.5416667	542.65625	604.9375	72.50494236	100.1136016	95.67607769	0.13928749	0.184488065	0.158158616	96	96	90	617.8611111	549.8194444	493.9722222	562.5277778	91.19786654	83.78347788	80.21238923	90.75644116	0.147602535	0.152383621	0.162382388	0.161336817	72	70	70	70	542.65625	62.28125	0.114771091	562.5277778	55.33333333	0.098365513	493.9722222	55.84722222	0.113057414	0	0	132.5	37.5	470.75	140	2100	0	0
124	20	813.6666667	731.5827068	604.0625	628.5208333	978.6458333	138.3244708	162.8918905	324.8921758	0.228990329	0.25916705	0.331981361	95	96	76	812.9444444	697.4722222	688.6527778	749.2361111	310.4157997	264.6158508	249.0722594	287.6241921	0.381841345	0.379392673	0.361680469	0.383889922	66	68	68	65	628.5208333	350.125	0.557061885	749.2361111	63.70833333	0.08503105	688.6527778	8.819444444	0.012806809	0	1	270	90	636.3	201	2700	0	0
125	21	559.3333333	576.0213523	515.1875	544.6354167	668.3125	85.33677094	103.0446117	183.0195453	0.165642161	0.189199249	0.273853243	96	96	90	631.625	569.9444444	539.0138889	563.5972222	178.2617507	150.7316325	116.1382727	117.9802633	0.282227193	0.264467237	0.215464342	0.209334359	70	69	72	71	544.6354167	123.6770833	0.227082337	563.5972222	68.02777778	0.120702827	539.0138889	30.93055556	0.057383597	1	1	780	205	2190	440	5040	1080	135
126	20	582.2857143	623.0464286	554.0416667	608.0104167	703.0625	163.3704165	189.1199839	193.3390702	0.294870271	0.311047276	0.274995566	96	95	90	665.2222222	623.2638889	580.8333333	617.5	184.1902126	181.4932578	182.7168208	212.3471115	0.276885237	0.291198096	0.314577023	0.343881962	70	71	72	68	608.0104167	95.05208333	0.156332985	617.5	47.72222222	0.077282951	580.8333333	42.43055556	0.073051172	1	2	480	120	7180.5	1125	2280	5760	720
127	19	480.0666667	470.7587549	455.1041667	456.53125	504.5729167	67.62208907	77.57820545	88.55016358	0.148585959	0.169929672	0.175495277	93	95	70	506.6666667	473.7916667	436.4027778	471.4166667	58.25756313	75.04701578	79.75572914	94.40708227	0.114982032	0.158396656	0.182757153	0.200262504	66	64	66	62	456.53125	48.04166667	0.105231935	471.4166667	35.25	0.074774616	436.4027778	37.38888889	0.085675185	0	1	125	35	721	180	2700	200	25
128	19	491.6470588	504.6703704	457.6666667	482.4375	571.875	51.60103358	68.38325626	92.18999261	0.11274807	0.141745317	0.161206544	95	96	80	533.75	493.7916667	468.9861111	519.4444444	103.1497954	77.81106361	58.76103266	91.1948678	0.193254886	0.15757873	0.125293759	0.175562312	68	66	68	69	482.4375	89.4375	0.185386708	519.4444444	14.30555556	0.027540107	468.9861111	24.80555556	0.052891877	0	0	0	0	173.25	52.5	2460	0	0
129	19	746.5555556	668.8884892	613.7083333	661.1458333	739.6041667	140.1888138	157.9294965	144.6492294	0.228429054	0.238872407	0.195576547	96	96	87	721.7361111	662.875	636.4305556	664.9027778	178.7252981	140.3773524	153.917101	139.0401867	0.247632473	0.211770473	0.241844298	0.20911356	68	69	72	70	661.1458333	78.45833333	0.118670238	664.9027778	56.83333333	0.085476156	636.4305556	26.44444444	0.041551186	1	2	3000	840	5910	1380		1920	240
130	20	781	557.1713287	512.3854167	542.0520833	618.6354167	70.11499874	98.7519348	92.9106101	0.136840348	0.182181635	0.150186374	96	96	95	595.2777778	575.9166667	503.4583333	556.1111111	78.70648312	115.7652737	56.82613401	108.2799652	0.132218077	0.201010459	0.112871573	0.194709228	72	72	72	71	542.0520833	76.58333333	0.141284086	556.1111111	39.16666667	0.07042957	503.4583333	72.45833333	0.143921212	1	1	0	0	1605	230	2800	1440	180
131	20	729	628.6223776	571.4895833	611.7395833	705.15625	77.16148409	110.3416937	109.5785542	0.135018181	0.180373637	0.155396133	95	96	96	667.4444444	635.9861111	580.0694444	634.3472222	103.9002622	119.211434	110.1361931	109.0810733	0.15566878	0.187443455	0.189867255	0.17195799	72	72	72	71	611.7395833	93.41666667	0.152706592	634.3472222	33.09722222	0.052175246	580.0694444	55.91666667	0.096396504	0	1	210	60	1927.5	495	1440	480	60
132	18	554	586.3824561	546.46875	553.75	659.4375	147.403703	95.10326797	88.76993475	0.269738577	0.171744051	0.13461463	95	96	95	624.1111111	602.8888889	531.7361111	587.4722222	114.6156536	166.6573237	70.56552106	109.0331352	0.183646231	0.276431241	0.132707784	0.18559709	72	71	71	72	553.75	105.6875	0.190857788	587.4722222	36.63888889	0.062367015	531.7361111	71.15277778	0.133812198	1	1	1650	330	2667	510	2880	720	90
133	20	637.4285714	592.15	549.75	570.84375	657.3645833	130.1326449	160.3319142	186.9007685	0.236712405	0.280868301	0.284318281	95	96	90	686.9027778	554.3611111	544.625	584.7222222	244.4928156	110.8824153	107.9566211	126.3495289	0.35593511	0.200018387	0.198221935	0.216084705	70	70	71	70	570.84375	86.52083333	0.151566577	584.7222222	102.1805556	0.174750594	544.625	9.736111111	0.017876725	0	1	135	45	1125	345	2520	0	0
134	21	608.6666667	693.2535211	584.3854167	674.4895833	817.125	86.55711468	120.5559049	141.2443385	0.148116486	0.178736496	0.172855241	96	96	93	729.2361111	697.3194444	659.4583333	681.9861111	142.6790442	169.2091652	141.2925182	147.7977771	0.195655484	0.2426566	0.214255414	0.216716696	70	71	72	72	674.4895833	142.6354167	0.211471638	681.9861111	47.25	0.069282936	659.4583333	37.86111111	0.057412439	1	2	0	0	2558.4	348	1140	2400	300
135	23	530.8	710.7021277	610.1458333	690.9166667	820.5104167	228.8644728	252.4100952	238.5996424	0.375097985	0.365326395	0.290794166	96	95	92	849.5694444	697.1388889	626.9027778	655.1527778	286.6795741	268.9279345	204.9770966	188.3990864	0.337441013	0.385759479	0.326967919	0.287565119	71	70	70	72	690.9166667	129.59375	0.187567845	655.1527778	194.4166667	0.296750122	626.9027778	70.23611111	0.112036688	0	1	420	120	1197	270	3600	480	60
136	18	601.2857143	554.2928571	496.65625	542.2083333	627.28125	110.0208428	101.1147255	114.6574489	0.221523122	0.186486853	0.182784754	95	96	90	605.1111111	565.5416667	497.4861111	553.3888889	129.804789	101.3490604	119.6951519	109.04419	0.214513974	0.179207062	0.240599987	0.197048029	68	72	71	70	542.2083333	85.07291667	0.156900792	553.3888889	51.72222222	0.093464512	497.4861111	68.05555556	0.136798906	1	2	40	10	4525	600	2480	4320	540
137	21	554.5	638.0140351	547.0625	621.5625	742.5208333	150.4931411	176.6855555	170.643425	0.27509314	0.284260321	0.229816346	96	96	94	671.3194444	643.375	597.0833333	636.4166667	232.1122741	142.2300693	162.7287339	184.1548453	0.345755327	0.221068691	0.272539401	0.289362072	71	72	72	71	621.5625	120.9583333	0.194603653	636.4166667	34.90277778	0.054842652	597.0833333	46.29166667	0.077529658	1	1	320	90	2039	440	1080	960	120
138	22	654.6071429	603.8648649	528.71875	595.6458333	700.59375	155.9405219	180.7770933	213.6995224	0.294940404	0.303497621	0.305026304	93	94	73	625.7083333	610.6944444	586.8472222	610.0277778	178.2295116	226.0742517	198.0619237	186.4926062	0.284844395	0.370192088	0.337501681	0.305711663	63	65	66	66	595.6458333	104.9479167	0.176191809	610.0277778	15.68055556	0.025704658	586.8472222	23.84722222	0.040636168	1	2	400	100	4036	860	1620	1920	240
139	20	535.5	528.4265233	479.5416667	496.71875	608.9270833	66.69142084	78.28432701	99.77440288	0.139073256	0.157602923	0.163852792	95	96	89	547.5833333	519.2083333	519.6944444	527.0972222	84.85426612	109.0123313	108.6981398	96.88793581	0.154961375	0.209958747	0.209157787	0.183814165	71	70	71	68	496.71875	112.2083333	0.22589913	527.0972222	20.48611111	0.038865906	519.6944444	-0.486111111	-0.000935379	0	2	0	0	3762	1140	1980	0	0
140	18	557.5	597.8666667	503.7395833	570.0416667	718.125	67.06450073	95.87249391	163.4289319	0.133133276	0.168185063	0.227577277	96	96	94	637.2777778	596.4583333	581.5555556	573.9166667	170.985892	123.9586412	149.2214432	131.6706037	0.268306691	0.207824477	0.256590178	0.229424604	71	71	72	72	570.0416667	148.0833333	0.259776332	573.9166667	63.36111111	0.110401239	581.5555556	14.90277778	0.025625716	1	2	1080	300	5316	900	2800	3840	480
141	21	771.8571429	660.7571429	562.3645833	651.59375	777.28125	137.4840944	203.2553788	217.3777553	0.244475023	0.31193574	0.279664221	96	95	90	730.1666667	639.8472222	623.4305556	661.5416667	225.5144978	203.2773489	176.5035072	212.7973272	0.308853455	0.317696697	0.283116549	0.32166882	71	68	70	72	651.59375	125.6875	0.192892427	661.5416667	68.625	0.103734963	623.4305556	16.41666667	0.026332791	0	0	255	75	486	145	1260	0	0
142	26	570.2068966	553.3255814	511.03125	541.53125	612.5	57.69638375	84.39430676	102.0740701	0.11290187	0.155843835	0.166651543	94	96	68	564.0833333	569.9722222	543.2638889	542.7638889	117.9198522	83.8133359	85.33859538	80.24899509	0.209046865	0.147048106	0.157084977	0.147852495	63	64	65	66	541.53125	70.96875	0.131051994	542.7638889	21.31944444	0.039279408	543.2638889	26.70833333	0.049162725	1	2	4980	1350	7264.5	1850	2700	1080	135
143	18	544.6666667	601.2607004	551.3125	616.9895833	617.0520833	185.6933132	224.8642863	133.1211059	0.33682043	0.364453943	0.215737228	92	90	76	638.6944444	565.6388889	599.8611111	576.2777778	196.2864132	145.7738269	214.3126126	180.2757842	0.307324441	0.257715355	0.357270389	0.31282793	63	63	67	65	616.9895833	0.0625	0.000101298	576.2777778	62.41666667	0.108310036	599.8611111	-34.22222222	-0.057050243	1	1	989.5	253	2066	508	880	400	50
144	19	1307.048544	799.423913	893.8854167	994.6354167	1051.354167	529.9037821	527.6567489	471.8446216	0.592809517	0.530502675	0.448797024	71	63	51	1030.861111	880.1666667	996.7916667	1012.013889	491.0778403	516.8613294	508.6457562	531.2891707	0.476376337	0.587231202	0.510282914	0.524982094	45	50	49	41	994.6354167	56.71875	0.057024664	1012.013889	18.84722222	0.018623482	996.7916667	-116.625	-0.117000376	0	1	330	60	1452	400	2850	0	0
145	22	578	559.5141844	526.0104167	516.9375	636.0104167	146.5860979	119.5302043	156.2032074	0.278675276	0.231227574	0.245598505	94	96	93	604.125	570.1527778	524.375	539.9583333	132.0247456	186.8891861	135.5356029	133.7725037	0.218538788	0.327787908	0.258470756	0.247745975	70	70	72	71	516.9375	119.0729167	0.230342965	539.9583333	64.16666667	0.11883633	524.375	45.77777778	0.087299695	1	2	900	240	5751	1710	2520	0	0
146	18	617.2105263	565.6492537	513.4375	552.2916667	640.6770833	90.63527982	103.4136219	163.8475219	0.176526412	0.187244581	0.255741193	92	96	81	609.3472222	578.3055556	511.5833333	575.9722222	132.3984766	173.275864	89.92183617	109.3120578	0.217279199	0.299626836	0.17577163	0.189787031	66	67	69	67	552.2916667	88.38541667	0.160033949	575.9722222	33.375	0.057945503	511.5833333	66.72222222	0.130422979	0	1	0	0	2079	630	2460	0	0
147	20	617	572.2836879	525.5520833	536.2916667	655.6666667	143.8930063	124.3128411	147.6224677	0.273793998	0.231800807	0.225148654	94	96	93	577.0555556	584.4583333	544.4305556	584.0694444	109.2198827	157.1706651	158.2149391	169.9444256	0.189271001	0.268916801	0.290606281	0.290966129	70	70	72	71	536.2916667	119.375	0.222593427	584.0694444	-7.013888889	-0.012008656	544.4305556	40.02777778	0.073522284	1	1	500	130	2327	470	2040	1200	150
148	20	627	599.2897527	549.1979167	569.4270833	681.03125	107.4893992	98.19901862	111.1564524	0.195720697	0.172452315	0.163217844	96	96	92	659.5555556	617.9027778	516.4722222	605.6111111	138.2119101	109.0955338	72.99584635	105.6615052	0.209553098	0.176557766	0.141335474	0.174470883	71	72	72	69	569.4270833	111.6041667	0.19599378	605.6111111	53.94444444	0.089074397	516.4722222	101.4305556	0.196391115	1	2	135	45	2491.5	460	2820	1680	210
149	22	595.5	530.0213523	474.46875	506.0625	612.8125	48.08346978	76.69046637	94.14717622	0.1013417	0.151543468	0.153631292	96	96	90	564.875	526.9444444	500.2083333	532.4305556	100.6635643	95.24362962	71.24880775	103.0053775	0.178205026	0.180747004	0.142438266	0.193462558	71	69	72	70	506.0625	106.75	0.210942324	532.4305556	32.44444444	0.060936481	500.2083333	26.73611111	0.053449951	1	2	530	110	3173	740	2400	960	120
150	19	1509.057325	872.5846154	1197.1875	1171.239583	1298.25	544.9216711	542.5884307	468.6641935	0.455168193	0.463259984	0.360996875	44	51	36	1267.291667	1201.166667	1251.791667	1168.652778	489.1925062	541.6053862	516.9606719	539.5385655	0.386014143	0.450899447	0.412976604	0.46167568	29	33	31	38	1171.239583	127.0104167	0.108441021	1168.652778	98.63888889	0.084403931	1251.791667	-50.625	-0.040442033	1	1	2045	390	2949.5	600	210	360	45
151	21	535.4166667	564.4254545	519.4583333	560.8958333	609.1770833	70.57611295	98.1540657	80.86076334	0.13586482	0.174995177	0.132737697	94	96	86	608.1805556	566.1805556	512.2083333	566.1388889	89.64740421	75.45044571	74.47259398	98.8674323	0.147402615	0.133262163	0.145395124	0.174634589	67	69	71	69	560.8958333	48.28125	0.086078817	566.1388889	42.04166667	0.074260341	512.2083333	53.97222222	0.105371621	1	1	480	130	1671	320	3400	960	120
152	18	606.8888889	529.2482014	486.375	515.3854167	593.5208333	56.96725745	76.14617104	78.53661287	0.117126204	0.147746072	0.132323262	95	96	88	556.7916667	546.0694444	495.5416667	528.6388889	77.96422753	91.97784889	78.18899773	76.31187041	0.140024056	0.168436176	0.157784911	0.144355385	68	71	70	70	515.3854167	78.13541667	0.151605797	528.6388889	28.15277778	0.053255215	495.5416667	50.52777778	0.101964741	1	2	2460	640	3037.5	815	2640	0	0
153	19	594	601.3986014	555.6666667	575.7916667	671.6354167	90.57578004	67.41090286	84.95944789	0.163003803	0.117075162	0.126496379	96	96	95	631.5555556	590.4583333	580.1388889	601.9722222	116.3359498	85.80011778	89.60119868	81.69316903	0.18420541	0.145311046	0.154447841	0.135709201	71	72	72	72	575.7916667	95.84375	0.166455605	601.9722222	29.58333333	0.049144017	580.1388889	10.31944444	0.017787886	1	2	1680	420	14676.5	2165	4200	12320	1540
154	22	485	662.1258741	580.875	653.4895833	747.6458333	87.02174562	91.3668136	149.9018612	0.149811484	0.139813726	0.200498491	96	96	95	701.4722222	675.1527778	614.2361111	651.8194444	130.1317828	150.3041667	129.9476052	98.4737509	0.185512382	0.222622452	0.211559696	0.151075197	72	71	72	72	653.4895833	94.15625	0.144082251	651.8194444	49.65277778	0.076175662	614.2361111	60.91666667	0.099174675	1	1	165	45	2068.5	515	2340	600	75
155	18	639.4	594.5567376	516.8020833	569.9166667	699.7083333	59.02267536	101.7244644	115.0048893	0.114207503	0.178490068	0.164361183	96	96	91	654.3611111	581.8611111	560.4583333	585.2222222	124.2848053	113.2660219	113.2705769	118.2606601	0.189933056	0.194661612	0.202103475	0.202078212	71	71	71	70	569.9166667	129.7916667	0.227737973	585.2222222	69.13888889	0.118141257	560.4583333	21.40277778	0.038187991	0	1	0	0	973.5	295	3360	0	0
156	24	614.2857143	690.9821429	556.2083333	644.6979167	866.78125	107.7090542	133.3904534	222.7580799	0.19364876	0.206903807	0.256994576	96	96	89	747.2638889	693.5694444	632.5138889	683.5694444	215.1983686	200.751323	181.360119	220.7356986	0.287981758	0.289446608	0.28672907	0.322916275	70	71	71	69	644.6979167	222.0833333	0.34447658	683.5694444	63.69444444	0.093179186	632.5138889	61.05555556	0.096528403	1	2	240	60	4840.5	1390	1920	360	45
157	19	516.375	523.1799163	454.3854167	505.8958333	605.75	87.18852771	164.4990788	173.1484912	0.19188232	0.325163933	0.285841504	92	92	56	528.8194444	519.1944444	487.0694444	552.9583333	155.8892101	167.6605927	104.8449326	191.9392097	0.294787213	0.322924474	0.215256641	0.347113332	54	60	62	64	505.8958333	99.85416667	0.197380884	552.9583333	-24.13888889	-0.043654083	487.0694444	32.125	0.065955687	1	2	1905	555	4068	1125	1680	480	60
158	19	549.6666667	643.3485915	582.1041667	641.125	703.8333333	86.05683302	168.6267289	135.8040901	0.147837514	0.263016929	0.192949216	96	95	94	704.1111111	635.1388889	593.4027778	636.7638889	130.5365477	154.7428858	155.468457	105.4325087	0.185391972	0.243636295	0.261994825	0.165575515	71	71	71	72	641.125	62.70833333	0.097809839	636.7638889	67.34722222	0.105764826	593.4027778	41.73611111	0.070333528	0	1	0	0	693	210	0	0	0
159	19	508	578.3356643	517.5208333	560.2083333	655.84375	88.4007596	87.75503184	89.32982388	0.170815847	0.156647138	0.136205954	96	96	95	597.8611111	576.3888889	550.5277778	586.6527778	102.3450812	115.5414145	100.6723835	99.00194332	0.17118538	0.200457394	0.182865221	0.168757308	71	72	72	72	560.2083333	95.63541667	0.17071402	586.6527778	11.20833333	0.019105566	550.5277778	25.86111111	0.046975125	1	1	360	60	2055	360	3800	1200	150
160	23	668.2142857	636.6007326	570.3541667	617.3229167	727.6041667	127.9015229	172.8532992	197.6946332	0.2242493	0.280004669	0.271706296	95	93	86	683.4861111	662.5972222	602.4305556	605.1944444	182.7535085	189.6973616	197.3007161	135.5898578	0.267384378	0.286293626	0.327507817	0.224043461	67	70	69	68	617.3229167	110.28125	0.178644348	605.1944444	78.29166667	0.129366136	602.4305556	60.16666667	0.099873199	0	1	0	0	1188	360	3360	0	0
161	22	474	538.465035	496	513.2708333	606.0833333	89.01933557	75.48892971	125.406427	0.179474467	0.147074263	0.206912845	96	96	95	579.2916667	539.6527778	515.3055556	519.5555556	156.9167212	90.64746133	82.82726619	80.31871178	0.270876883	0.167973677	0.160734278	0.15459119	72	72	72	71	513.2708333	92.8125	0.180825588	519.5555556	59.73611111	0.114975406	515.3055556	24.34722222	0.047248127	1	2	760	190	3036	780	3120	560	70
162	21	568.8421053	528.248996	485.6666667	512.4479167	603.4270833	76.80592996	97.3425714	165.856231	0.15814536	0.189956029	0.274857121	95	96	59	599.0694444	523.7222222	501.7638889	510.8333333	148.1198911	147.8336734	103.8364767	84.30661679	0.247249952	0.282274968	0.206942905	0.165037423	64	63	63	60	512.4479167	90.97916667	0.177538368	510.8333333	88.23611111	0.172729744	501.7638889	21.95833333	0.043762283	0	1	0	0	1369.5	415	960	0	0
163	19	874	761.1958042	624.8645833	747.4791667	910.6875	94.4610886	204.1443235	206.4957913	0.151170495	0.273110386	0.226747146	96	95	96	802.25	778.4027778	716.8611111	746.5277778	216.6550286	219.1504506	204.6807411	198.1813064	0.270059244	0.281538629	0.285523567	0.265470773	72	71	72	72	747.4791667	163.2083333	0.218344993	746.5277778	55.72222222	0.07464186	716.8611111	61.54166667	0.085848801	1	2	1060	200	4955	1010	5040	2080	260
164	21	503.25	553.3835125	511.2083333	515.15625	630.3541667	61.04147282	60.75478376	114.3398424	0.119406255	0.117934673	0.181389842	96	96	88	590.8472222	534.6111111	521.7222222	561.7777778	109.9516744	65.82040344	80.72893651	118.3268596	0.186091548	0.123118286	0.154735476	0.210629299	69	71	71	69	515.15625	115.1979167	0.22361743	561.7777778	29.06944444	0.051745451	521.7222222	12.88888889	0.024704504	0	1	480	120	2940	780	2280	480	60
165	21	476.4285714	464.5531136	428.6458333	445.59375	520.375	42.73664252	61.38893748	78.87888784	0.099701523	0.137768848	0.151580856	94	96	84	495.9583333	465.3055556	421.9166667	476.3055556	57.66865956	79.69353958	61.54941905	76.18817307	0.116277227	0.171271412	0.145880511	0.159956507	71	65	71	67	445.59375	74.78125	0.167823831	476.3055556	19.65277778	0.041260862	421.9166667	43.38888889	0.10283758	1	2	40	10	3166	530	1000	2400	300
166	19	547.5833333	523.3545817	472.0208333	510.9375	596.1666667	92.94027275	114.5855518	160.5153324	0.196898667	0.2242653	0.269245735	96	95	61	570.4861111	520.9861111	508.3333333	505.6944444	149.138653	138.6665362	99.71692328	142.5572916	0.261423811	0.266161675	0.196164439	0.28190401	64	62	68	58	510.9375	85.22916667	0.166809378	505.6944444	64.79166667	0.128124142	508.3333333	12.65277778	0.02489071	1	2	2610	540	7460	1440	1650	3200	400
167	21	515.3333333	536.8545455	497.75	513.8645833	596.84375	94.45622768	110.2158284	108.8337533	0.189766404	0.214484189	0.18234882	96	96	84	587.5694444	534.9861111	494.5416667	527.5138889	126.7668178	109.3139287	101.1318951	94.47482608	0.215747805	0.204330405	0.204496207	0.179094481	71	65	71	69	513.8645833	82.97916667	0.161480611	527.5138889	60.05555556	0.113846397	494.5416667	40.44444444	0.081781672	1	1	1140	245	2545.5	500	1380	960	120
168	19	556	631.0769231	566.1354167	602.90625	724.1145833	70.11758842	104.9593483	86.78101536	0.123853033	0.174089004	0.119844314	96	96	95	652.6944444	635.3888889	598.8611111	637.2638889	103.1620684	106.546367	116.7774223	112.5126588	0.158055686	0.167686859	0.194999174	0.176555836	72	72	72	71	602.90625	121.2083333	0.201040101	637.2638889	15.43055556	0.024213761	598.8611111	36.52777778	0.060995408	1	2	740	200	3486.5	605		2400	300
169	19	530.3333333	537.2426471	498.6145833	499.3229167	612.4479167	67.6633104	76.37655948	104.1185427	0.13570263	0.152960253	0.170003914	96	96	81	576.8194444	532.2083333	518.1944444	519.9583333	100.1104076	94.67720363	99.11803163	94.60495141	0.173555882	0.177895004	0.191275751	0.181947178	67	69	71	66	499.3229167	113.125	0.226556796	519.9583333	56.86111111	0.109357053	518.1944444	14.01388889	0.027043688	1	2	750	200	11433	2070	1772	7680	960
170	19	612.5	614.6561404	548.25	590.8854167	705.0208333	67.68145202	82.90601779	111.9834555	0.123449981	0.140308113	0.158837087	95	96	95	681.0694444	621.4444444	551.5138889	604.8472222	101.465227	91.08452797	117.3371203	94.09055568	0.148979268	0.14656906	0.212754606	0.155560863	72	72	72	70	590.8854167	114.1354167	0.193159982	604.8472222	76.22222222	0.126018967	551.5138889	69.93055556	0.126797451	1	2	4320	880	7992	1480	1800	2880	360
171	22	516.8461538	525.2445255	490.4583333	504.8854167	580.1354167	87.16541041	145.7594175	92.14492245	0.177722356	0.288698015	0.158833472	95	95	85	563.625	509.3472222	499.9305556	527.7361111	109.0762025	162.0479115	87.7593262	89.2178838	0.193526197	0.318148219	0.175543033	0.169057758	67	65	72	71	504.8854167	75.25	0.149043719	527.7361111	35.88888889	0.068005369	499.9305556	9.416666667	0.018835949	1	2	600	160	6865.5	1375	2700	3840	480
172	26	544.05	548.0599251	515.75	510.6979167	616.65625	160.9091931	93.70324039	139.246153	0.31199068	0.183480757	0.225808387	94	96	78	607.6111111	528.8888889	504.5972222	549.7083333	173.3624028	105.4015201	138.2048551	125.8777003	0.285318026	0.199288588	0.273891431	0.22898998	67	67	70	64	510.6979167	105.9583333	0.207477512	549.7083333	57.90277778	0.105333637	504.5972222	24.29166667	0.048140706	1	1	960	260	1389	390	1150	0	0
173	29		620.0313589	538.8854167	599.3020833	722	110.6635365	120.9420148	143.5481947	0.205356339	0.201804763	0.198820214	96	96	96	692.9166667	617.2777778	573.5	596.5555556	156.9143258	144.5360935	127.9900964	130.4923384	0.22645483	0.234150813	0.223173664	0.218742977	72	72	72	72	599.3020833	122.6979167	0.204734674	596.5555556	96.36111111	0.161529149	573.5	43.77777778	0.076334399	0	1	480	120	2064	600	1900	0	0
174	18	545	532.3774319	499.03125	495.2291667	606.59375	137.1622515	72.28794457	115.629406	0.274857038	0.145968674	0.190620833	94	96	68	564.8472222	542.7083333	508.9583333	517.9583333	99.00557101	104.0167155	170.924449	95.34332883	0.175278495	0.191662278	0.33583191	0.184075287	63	63	70	62	495.2291667	111.3645833	0.224874848	517.9583333	46.88888889	0.090526372	508.9583333	33.75	0.066311912	0	1	480	120	2658	780	2460	0	0
175	20	524.8888889	482.4244604	461.2083333	474.84375	515.375	57.35116512	76.87136598	74.66898884	0.124349802	0.161887707	0.144882831	93	96	90	520.9722222	493.8333333	444.9305556	475.5	55.51372682	88.17300535	52.67929181	71.95636393	0.10655794	0.178548104	0.118398908	0.15132779	68	70	71	70	474.84375	40.53125	0.085357025	475.5	45.47222222	0.095630331	444.9305556	48.90277778	0.109911035	0	0	90	25	516	90	3600	360	45
176	18	517.9090909	521.9275362	468.0520833	492.9270833	603.6354167	44.29526998	69.58315658	82.88001725	0.094637481	0.141163184	0.137301449	96	96	85	555.8194444	512.6111111	490.7361111	526.9861111	91.10809651	87.44616945	84.8709033	83.47176179	0.163916713	0.170589688	0.172946114	0.158394614	69	67	71	70	492.9270833	110.7083333	0.224593732	526.9861111	28.83333333	0.054713649	490.7361111	21.875	0.044575892	0	1	140	40	1982	470	2470	720	90
177	20	629	566.7844523	510.3229167	549.8229167	643.6770833	58.01878004	83.51526741	65.72662599	0.113690329	0.151894846	0.102111179	96	96	92	619.8194444	558.5138889	534.7777778	558.6527778	93.37435278	86.18568115	75.04050028	80.6542193	0.150647666	0.154312512	0.140320902	0.144372717	71	72	71	70	549.8229167	93.85416667	0.170698899	558.6527778	61.16666667	0.109489596	534.7777778	23.73611111	0.044384999	0	1	140	40	932	280		0	0
178	21	597.8	570.1371841	518.3541667	541.125	652.6354167	63.46469871	76.16854579	97.20744175	0.122435012	0.140759613	0.148946011	96	96	86	625.7638889	586.7777778	518.5555556	551.7222222	94.35063359	98.47359297	74.79622814	95.43218553	0.150776731	0.167820931	0.144239566	0.172971437	69	72	71	66	541.125	111.5104167	0.206071456	551.7222222	74.04166667	0.134200987	518.5555556	68.22222222	0.131562031	1	1	300	80	2509.5	600	1560	840	105
179	20	526.3636364	525.3622642	482.46875	510.0729167	582.8958333	72.95405232	135.2856039	141.8497707	0.151209902	0.265227969	0.243353551	94	96	76	583.4166667	509.8611111	474.8611111	532.4444444	166.3074321	98.08106816	98.69476427	111.782219	0.285057732	0.192368208	0.207839223	0.209941563	65	66	68	67	510.0729167	72.82291667	0.14276962	532.4444444	50.97222222	0.095732471	474.8611111	35	0.073705762	0	0	180	45	444	125	2700	0	0
180	19	689.4	635.4468085	546.46875	611.6770833	752.2604167	77.88519934	149.1691724	151.5020406	0.142524526	0.243869153	0.201395736	96	96	91	677.5972222	647.9166667	589.5833333	632.1111111	189.052691	155.7718402	138.4688657	123.43825	0.279004525	0.24041956	0.234858853	0.195279355	70	71	72	70	611.6770833	140.5833333	0.229832598	632.1111111	45.48611111	0.071959044	589.5833333	58.33333333	0.098939929	1	2	1920	480	6341	1250	2080	3200	400
181	18	606.75	603.2903226	544.2083333	592.8333333	671.0625	110.1730616	121.9273871	142.6528958	0.20244648	0.205668913	0.21257766	96	96	88	635.8055556	575.3055556	565.125	634.5694444	128.959393	122.493879	112.3471654	160.768649	0.202828352	0.212919687	0.198800558	0.253350757	69	68	71	72	592.8333333	78.22916667	0.131958111	634.5694444	1.236111111	0.001947952	565.125	10.18055556	0.018014697	1	2	900	207.5	3658.5	637.5		2280	285
182	25	562.6	531.7021277	494.8125	507.3333333	594.7291667	66.1715971	86.15477708	91.64697476	0.13373065	0.169818877	0.154098672	96	96	90	574.75	533.5694444	497.8611111	522.9861111	89.93859408	98.78128157	82.88772409	84.88061094	0.156482982	0.185132943	0.166487645	0.162299933	71	69	71	71	507.3333333	87.39583333	0.172265112	522.9861111	51.76388889	0.098977559	497.8611111	35.70833333	0.071723484	1	2	1827.5	445	9109.5	2025	1860	3520	440
183	18	580.6	607.7730496	532.5416667	581.0104167	707.0520833	85.74281209	87.28290299	104.1814581	0.161006767	0.150226055	0.147346229	95	96	92	647.8055556	617.3472222	558.3472222	603.9722222	115.0109167	107.1079697	120.726925	114.0891636	0.177539256	0.173497127	0.21622195	0.188898031	69	71	72	71	581.0104167	126.0416667	0.216935296	603.9722222	43.83333333	0.072575082	558.3472222	59	0.105669013	0	0	0	0	219	45	3060	120	15
184	19	497	472.8494624	429.4791667	446.1770833	546.4583333	44.88862924	55.36671902	85.66383708	0.104518758	0.124091355	0.156761883	96	96	88	505.9027778	475.1388889	436.9444444	478.1666667	82.57154981	78.8772099	69.10349228	84.75715101	0.163216241	0.166008743	0.158151667	0.177254411	69	71	72	68	446.1770833	100.28125	0.224756613	478.1666667	27.73611111	0.058005112	436.9444444	38.19444444	0.087412587	1	2	4545	1160	10944	2095	2100	5640	705
185	41	674.25	696.0848057	644.34375	656.0729167	786.71875	93.80055304	91.21267742	113.7988718	0.145575328	0.139028262	0.144650006	96	96	92	748.0694444	686.2361111	661.8472222	686.6944444	114.992875	113.6088537	114.6714424	117.1624175	0.153719519	0.165553593	0.173259687	0.170617978	72	70	71	71	656.0729167	130.6458333	0.199133099	686.6944444	61.375	0.089377452	661.8472222	24.38888889	0.036849726	1	1	885	210	2218	500	1680	640	80
186	19	537.5833333	533.6768061	488.15625	498.0104167	618.1041667	115.4116959	95.30389011	152.9195509	0.236423678	0.19136927	0.247400938	96	96	72	584.5416667	528.2361111	513.9166667	512.3333333	162.4996587	133.6261859	113.3660095	121.6487671	0.277994997	0.252966776	0.220592203	0.237440664	65	65	70	64	498.0104167	120.09375	0.241147064	512.3333333	72.20833333	0.140940143	513.9166667	14.31944444	0.027863359	0	1	140	40	905.5	215	1680	320	40
187	25	531.6666667	553.6290909	483.4895833	539.46875	635.9583333	78.78351348	119.2920303	101.8382532	0.162947696	0.221128713	0.160133531	93	96	87	615.9027778	550.3333333	519.9861111	525.6666667	127.5951078	100.5709055	120.0939178	102.9967865	0.207167612	0.182745437	0.230956011	0.195935548	70	70	69	67	539.46875	96.48958333	0.178860376	525.6666667	90.23611111	0.171660326	519.9861111	30.34722222	0.058361602	0	1	0	0	5897	790		5600	700
188	19	597	556.6534296	510.75	525.625	637.7083333	63.21458859	71.48577334	146.2031691	0.123768162	0.136001471	0.229263382	96	96	86	573.5972222	547.375	536	575.1388889	96.53951387	94.4429834	81.51384571	166.6673592	0.168305407	0.172537992	0.15207807	0.28978628	72	68	68	70	525.625	112.0833333	0.213238208	575.1388889	-1.541666667	-0.002680512	536	11.375	0.021222015	1	2	615	165	3825	625	3000	2880	360
189	19	681	782.0509091	696.6875	785.0833333	850.7291667	263.3897377	311.5846651	263.9003193	0.378060088	0.396881008	0.310204857	93	91	92	860.7916667	812.6111111	693.2916667	743.3055556	288.0105112	323.0865909	214.4446767	286.5082473	0.334587941	0.397590664	0.309313795	0.385451508	69	66	71	70	785.0833333	65.64583333	0.083616389	743.3055556	117.4861111	0.158058971	693.2916667	119.3194444	0.172105695	1	1	1050	280	2516	710	2220	80	10
190	20	553.2	595.8297872	550.3125	552.7395833	682.7083333	87.23161094	94.3251091	97.65750211	0.158512865	0.170650179	0.143044251	96	96	91	635.3611111	602.5277778	548.9444444	594.1805556	106.293151	125.8205711	104.626753	91.79605785	0.167295652	0.208821196	0.190596251	0.154491858	69	71	72	71	552.7395833	129.96875	0.235135594	594.1805556	41.18055556	0.069306468	548.9444444	53.58333333	0.097611578	0	1	82.5	15	1750.5	435	1035	480	60
191	19	607.0909091	551.7137681	482.7916667	532.4375	646.6458333	53.23629879	83.47351455	109.3955622	0.110267642	0.156776175	0.169173845	96	96	85	597.9305556	552.2083333	521.5833333	544.1111111	116.7344798	96.81170013	107.6216312	102.5241374	0.195230832	0.175317347	0.206336407	0.188425002	70	70	70	67	532.4375	114.2083333	0.21450092	544.1111111	53.81944444	0.0989126	521.5833333	30.625	0.05871545	0	1	240	60	1239.75	277.5	2340	480	60
192	29	687.2857143	546.9714286	506.6041667	522.90625	620.2291667	91.93595931	99.14540923	123.7965631	0.181474937	0.18960456	0.1995981	96	95	90	584.6111111	559.2916667	516.3055556	539.4444444	89.93934663	138.3144445	106.3276412	118.6735241	0.153844744	0.247302888	0.205939371	0.219992115	70	71	72	68	522.90625	97.32291667	0.186119245	539.4444444	45.16666667	0.083728115	516.3055556	42.98611111	0.083257115	1	1	1120	200	2971	590	1060	960	120
193	21	556.3333333	516.5563636	463.8958333	495.1666667	595.1979167	52.38430443	89.21537119	119.5467422	0.112922559	0.180172409	0.200852084	96	96	84	549.3055556	529.1944444	485.3888889	508.4583333	98.06043536	92.36450127	116.3292505	110.4242698	0.178517101	0.174537927	0.239661956	0.217174668	70	69	71	66	495.1666667	100.03125	0.202015315	508.4583333	40.84722222	0.080335437	485.3888889	43.80555556	0.090248369
194	19	659.3333333	636.6267606	582.5833333	610.8125	717.2083333	86.55021866	86.85478655	119.9512986	0.148562813	0.142195496	0.167247497	96	96	93	668.0694444	650.7777778	573.3333333	655.2916667	114.857821	110.9880367	90.60392057	116.8656912	0.171924973	0.170546753	0.158030094	0.178341489	72	71	71	71	610.8125	106.3958333	0.174187387	655.2916667	12.77777778	0.019499375	573.3333333	77.44444444	0.135077519	1	1	720	180	2358	420	3360	1440	180
195	23	846.3823529	670.2924901	641.1145833	699.5729167	730.1458333	360.7939161	401.5760201	276.1557142	0.562760426	0.574030255	0.378219941	88	83	83	792.875	700.25	614.3194444	653.6666667	391.1536184	347.7373442	301.9624931	338.2816145	0.493335795	0.496590281	0.491539859	0.517513944	58	64	68	64	699.5729167	30.57291667	0.043702259	653.6666667	139.2083333	0.212965324	614.3194444	85.93055556	0.13987927	1	2	9720	2205	14733	2955	3120	4320	540
196	22	513	562.6021127	524.09375	539.625	621.6354167	149.1369613	122.7315642	155.7567009	0.28456161	0.227438618	0.250559567	96	96	93	615.6944444	544.5972222	513.6944444	573.1527778	139.8719373	144.2470162	93.47902362	187.0058114	0.227177521	0.264869174	0.181973982	0.326275678	70	72	71	72	539.625	82.01041667	0.151976681	573.1527778	42.54166667	0.074223956	513.6944444	30.90277778	0.060157898	0	2	2160	600	5238	1020	2820	2880	360
197	20		753.0592334	705.96875	729.875	822.8645833	165.2270179	195.9105193	183.6480971	0.234042963	0.268416536	0.223181433	96	96	96	806.9166667	765.7083333	710.8472222	728.1388889	227.6860174	163.1321453	197.3434598	142.77889	0.282167945	0.213047368	0.277617262	0.196087439	72	72	72	72	729.875	92.98958333	0.127404807	728.1388889	78.77777778	0.108190592	710.8472222	54.86111111	0.077177077	1	2	3380	620	4938.5	900	1000	1080	135
198	21	663.1428571	553.5428571	518.0520833	538.8958333	609.9791667	103.5757917	94.48692242	87.24086189	0.199933163	0.175334298	0.143022691	94	96	91	604.0416667	560.5	502.8333333	555.1944444	107.8488036	91.96585404	88.7412761	97.84518368	0.178545305	0.164078241	0.176482485	0.176235884	71	69	72	69	538.8958333	71.08333333	0.131905517	555.1944444	48.84722222	0.087982188	502.8333333	57.66666667	0.11468346	0	1	480	120	2017.5	415	2280	960	120
199	19	587.6	547.3424125	521.9895833	512.8229167	618.8125	134.9733303	138.0411834	191.0746513	0.258574758	0.269179046	0.308776328	95	95	68	636.4722222	526.8194444	509.8611111	531.6805556	193.6639293	123.0842293	164.512965	135.0320595	0.304277112	0.233636459	0.322662312	0.253972161	69	63	61	65	512.8229167	105.9895833	0.206678719	531.6805556	104.7916667	0.197095165	509.8611111	16.95833333	0.033260692	1	2	3420	750	9324	1770	2520	4320	540
200	19	589.6	578.0183824	540.9375	555.6666667	638.875	105.2816586	104.2536044	120.6517607	0.194628138	0.187618964	0.18885034	96	96	81	649.4583333	547.1805556	561.5972222	555.7361111	132.5862927	94.29461269	130.6182115	77.10336816	0.204149036	0.17232815	0.232583436	0.138740972	72	64	67	70	555.6666667	83.20833333	0.149745051	555.7361111	93.72222222	0.16864519	561.5972222	-14.41666667	-0.02567083	1	2	4020	1020	7875	1590	940	3360	420
201	20	505.4705882	489.75	461.0208333	478.9166667	537.1354167	91.17651812	94.35026195	113.8812512	0.197770928	0.197007681	0.212015904	93	93	51	518.5138889	497.1527778	444.8888889	508.875	86.00687707	130.9148374	77.13470119	104.4308434	0.165871887	0.263329188	0.173379698	0.205219049	61	58	59	59	478.9166667	58.21875	0.121563424	508.875	9.638888889	0.018941565	444.8888889	52.26388889	0.117476274	1	2	220	40	2166.5	345	1620	1600	200
202	22	588.75	595.0250896	550.15625	568.3020833	667.0833333	175.1215715	174.3448561	185.194445	0.318312428	0.306782011	0.277618156	95	94	91	630.3611111	575	545.9444444	629.4166667	188.8047882	110.4358841	158.2665686	245.1465644	0.299518458	0.192062407	0.289895007	0.389482162	69	72	71	68	568.3020833	98.78125	0.173818208	629.4166667	0.944444444	0.001500508	545.9444444	29.05555556	0.053220718	1	2	5850	1545	12750	3465	4000	960	120
203	20	1236.09589	803.7149533	840.9270833	903.2604167	993.0520833	468.9924754	481.1651264	439.1240652	0.557708849	0.532698121	0.442196409	76	74	65	978.1388889	942.8472222	848.2777778	880.3888889	457.0560204	497.4909344	444.1584295	462.2838758	0.467271086	0.527647452	0.523600218	0.525090539	55	49	57	54	903.2604167	89.79166667	0.099408393	880.3888889	97.75	0.111030479	848.2777778	94.56944444	0.111484053	0	1	0	0	770.5	205	2400	160	20
204	21	560.6	613.4539007	549.5416667	584.9270833	702.1979167	115.3175859	98.55324447	117.4222807	0.209843207	0.168488086	0.167221061	95	96	92	680.8055556	614.9444444	556.3888889	596.75	148.371027	112.2933644	101.1761197	116.0254647	0.217934513	0.182607332	0.181844249	0.194428931	71	71	72	69	584.9270833	117.2708333	0.200487953	596.75	84.05555556	0.14085556	556.3888889	58.55555556	0.105242137	1	1	0	0	2133	390	2460	1440	180
205	21	629	568.2588652	511.3020833	548.8125	648.7083333	55.36484155	74.09443654	118.4954733	0.108282057	0.135008653	0.182663714	95	96	92	586.8888889	568.1805556	552.2916667	571.0694444	84.03663781	84.45889514	108.7437144	131.3170903	0.14319003	0.148647986	0.196895447	0.229949425	71	71	70	71	548.8125	99.89583333	0.182021789	571.0694444	15.81944444	0.027701437	552.2916667	15.88888889	0.028769018	0	1	75	25	791	185	1820	320	40
206	22	638	619.1754386	582.1458333	585.2708333	690.75	113.7248738	78.211115	88.20239882	0.195354613	0.133632347	0.127690769	95	96	95	641.3888889	609.4305556	609.2361111	617.5	137.3951386	77.23292489	89.5246434	112.5948739	0.214215028	0.126729656	0.146945727	0.182339877	71	72	71	72	585.2708333	105.4791667	0.180222831	617.5	23.88888889	0.03868646	609.2361111	0.194444444	0.000319161	1	2	0	0	3375	510	2520	2880	360
207	19	631.4545455	595.7007874	539.0520833	547.5520833	712.0625	141.8603739	128.5452916	280.3863805	0.263166359	0.234763588	0.393766531	96	95	63	660.5972222	577.375	553.7777778	606.4722222	259.3777853	191.9913758	161.7397686	207.8465016	0.39264135	0.332524574	0.292066195	0.342713968	65	61	64	64	547.5520833	164.5104167	0.300447066	606.4722222	54.125	0.089245637	553.7777778	23.59722222	0.042611356	1	1	420	120	1395	330	1260	480	60
208	23	560.75	676.2727273	631.71875	617.5729167	764	230.1909826	176.7985916	166.4484115	0.364388397	0.286279704	0.217864413	95	96	85	738.5416667	661.9027778	659.4166667	624.5277778	231.499943	171.7468789	240.8064941	138.9975146	0.313455494	0.25947448	0.365181085	0.222564183	70	69	70	67	617.5729167	146.4270833	0.237100882	624.5277778	114.0138889	0.182560157	659.4166667	2.486111111	0.003770167	1	2	2400	600	6543	1770		480	60
209	19	607.35	569.1198502	513.2708333	560.5833333	640.4791667	125.2546441	132.1081428	157.8817665	0.244032265	0.235661917	0.246505702	95	95	78	629.5277778	576.75	519.8611111	559.6388889	134.5390641	156.4283348	105.8046706	169.7678038	0.213714262	0.271223814	0.203524881	0.303352407	66	69	66	67	560.5833333	79.89583333	0.14252267	559.6388889	69.88888889	0.124882116	519.8611111	56.88888889	0.109430938	1	2	6850	1280	9496	1740	1740	1920	240
210	19		557.2264808	509.3541667	558.15625	605.2604167	100.2354049	112.5853434	91.72995204	0.196789212	0.201709366	0.15155452	96	96	96	607.6527778	555.4444444	500.375	566.8888889	138.7324063	90.85244017	63.94946013	101.6720156	0.228308684	0.163567106	0.127803068	0.17935087	72	72	72	72	558.15625	47.10416667	0.084392438	566.8888889	40.76388889	0.071908075	500.375	55.06944444	0.110056347
211	21	573.6666667	559.5765125	540.25	525.8854167	612.8541667	166.0148376	141.1324029	80.31582123	0.307292619	0.268371015	0.131052093	93	95	94	630.6527778	544.1111111	528.6527778	535.2361111	194.945869	78.62722812	142.1914163	81.83468273	0.309117593	0.144505831	0.268969392	0.152894547	69	70	71	72	525.8854167	86.96875	0.165375854	535.2361111	95.41666667	0.178270234	528.6527778	15.45833333	0.029240995	1	1	1590	390	2301	520	1560	480	60
212	22	548.8	537.2234043	484.0520833	522.09375	606.21875	61.37020875	89.47779238	72.69723851	0.126784309	0.171382615	0.119919152	96	96	91	568.4305556	534.8611111	506.4722222	540.0555556	89.26567821	94.79797727	87.00185723	83.11080147	0.157038846	0.177238493	0.171780116	0.153893059	70	69	72	72	522.09375	84.125	0.161130065	540.0555556	28.375	0.052540891	506.4722222	28.38888889	0.056052213	1	2	2320	480	3154	690	2100	240	30
213	30	619	595.459364	547.7708333	581.03125	659.6458333	68.05021044	113.5719992	90.44020754	0.124231168	0.195466249	0.13710419	95	96	93	653.5555556	602.8611111	534.2222222	593.9583333	113.4334686	94.73748839	77.89740856	90.180326	0.173563621	0.157146458	0.145814617	0.151829381	71	71	72	70	581.03125	78.61458333	0.135301816	593.9583333	59.59722222	0.100339062	534.2222222	68.63888889	0.128483777	1	1	1020	270	2892	645	2600	1080	135
214	19	766.2352941	617.8774704	591.375	577.84375	736.53125	297.6480879	242.0281118	307.8285221	0.503315304	0.418846984	0.4179436	91	93	69	678.8611111	647.8611111	644.5555556	569.7222222	276.1415388	306.6575512	363.185627	189.4972758	0.406771774	0.473338415	0.563466755	0.332613453	63	64	59	67	577.84375	158.6875	0.274620085	569.7222222	109.1388889	0.19156509	644.5555556	3.305555556	0.005128426	1	2	1605	420	4665	920	2100	2400	300
215	20	578.6666667	624.1056338	566.5208333	609.8541667	694.0104167	92.02756786	98.06474544	101.2363046	0.162443396	0.16080032	0.145871448	94	96	95	664.6666667	621.0833333	581.3611111	626.7361111	132.534662	95.36804171	99.93227362	95.36024994	0.199400194	0.15355112	0.171893633	0.152153751	71	71	71	72	609.8541667	84.15625	0.137994056	626.7361111	37.93055556	0.060520776	581.3611111	39.72222222	0.068326246	1	1	1250	320	2528	515	1800	1080	135
216	19	586	566.6105263	490.21875	564.6041667	644.875	82.44043504	105.7841376	101.2464684	0.16817071	0.187359825	0.157001696	96	96	94	597.1388889	561.9305556	543.7361111	563.4583333	129.5531111	100.2129179	109.2668259	116.9909034	0.216956413	0.178336837	0.200955617	0.207630088	72	72	72	70	564.6041667	80.27083333	0.142171876	563.4583333	33.68055556	0.059774705	543.7361111	18.19444444	0.033461902
217	22	741.5	757.7824561	706.6145833	736.1770833	830.2291667	186.8892929	153.4100796	164.8695484	0.264485474	0.20838747	0.19858318	95	96	95	818.1944444	745.2083333	716.9027778	750.3888889	184.3800911	190.985136	98.50375838	200.1908635	0.225349967	0.256284219	0.137401837	0.26678282	72	71	72	71	736.1770833	94.05208333	0.127757418	750.3888889	67.80555556	0.090360554	716.9027778	28.30555556	0.039483116	1	1	540	180	1218	300	2700	480	60
218	20	579.5	652.277193	545.53125	622.0833333	786.84375	76.65753688	98.22387604	109.4699505	0.140519057	0.157895045	0.139125399	96	96	94	687.1666667	641.875	620.6666667	656.2361111	141.7499286	129.2430767	138.0040824	140.4102132	0.20628173	0.201352408	0.222348146	0.213962948	72	71	72	71	622.0833333	164.7604167	0.264852646	656.2361111	30.93055556	0.047133273	620.6666667	21.20833333	0.034170247	1	1	450	120	2764.5	565	2220	1440	180
219	18	572.2857143	620.5464286	566.8541667	575.2916667	715.46875	106.5015917	79.00911562	117.3206989	0.187881819	0.137337494	0.163977391	96	96	89	657.4861111	620.7638889	572.5694444	626	133.3519111	105.505823	112.5310381	124.3800401	0.202820879	0.169961276	0.196536925	0.19869016	70	72	71	68	575.2916667	140.1770833	0.243662635	626	31.48611111	0.050297302	572.5694444	48.19444444	0.084172226	1	1	360	100	1452	260	2800	960	120
220	22	640.75	600.3144876	538.1354167	582.75	682.6145833	122.1611205	146.6251217	118.1779541	0.227008141	0.25160896	0.173125446	96	96	92	628.8611111	601.6527778	581.9444444	592.2083333	153.9765215	174.1675703	124.5011329	106.9732015	0.244849807	0.289481868	0.213939894	0.180634408	71	70	72	71	582.75	99.86458333	0.171367796	592.2083333	36.65277778	0.061891695	581.9444444	19.70833333	0.033866348	1	2	1965	420	4674.5	1120	1260	680	85
221	20	560.25	566.3653137	538.0104167	544.125	614.5	111.9396919	144.478026	130.010202	0.208062313	0.265523595	0.211570711	93	96	83	605.3611111	570.2083333	535.2777778	551.3333333	132.4575197	148.4204095	145.5207475	93.19206277	0.218807448	0.260291548	0.271860244	0.169030344	67	66	71	68	544.125	70.375	0.12933609	551.3333333	54.02777778	0.09799476	535.2777778	34.93055556	0.065256876	1	1	1410	295	2705	545	1530	800	100
222	19	554	598.1943463	535.5416667	600.4895833	656.25	76.28146173	115.4951806	120.8444847	0.142437959	0.192335028	0.184143977	95	96	93	675.0416667	605.4166667	530.8055556	578.4444444	117.0172056	103.4704489	65.03014228	123.9965798	0.173348123	0.17090783	0.122512173	0.214362124	72	70	72	70	600.4895833	55.76041667	0.092858258	578.4444444	96.59722222	0.166994814	530.8055556	74.61111111	0.140562039	1	2	2100	540	10050	2180	3900	4320	540
223	19		535.4703833	482.6145833	535.3645833	588.9791667	55.59976709	99.09167683	83.30577527	0.115205319	0.185091954	0.141440954	96	96	96	571.25	525.9861111	489.7222222	555.6527778	84.03331834	73.20788325	70.66369911	113.4456698	0.147104277	0.13918216	0.14429343	0.204166476	72	72	72	72	535.3645833	53.61458333	0.100145929	555.6527778	15.59722222	0.028070088	489.7222222	36.26388889	0.074049915	0	1	0	0	1914	580	4200	0	0
224	24	631	631.4666667	567.7708333	621.0625	705.0416667	68.57534913	98.35326367	99.28352984	0.120779979	0.158362908	0.140819379	96	96	94	669.0833333	637	573.7361111	645.3472222	107.995142	104.7085829	67.29397207	114.8027285	0.16140761	0.164377681	0.117290808	0.177892961	71	72	71	72	621.0625	83.97916667	0.135218543	645.3472222	23.73611111	0.036780372	573.7361111	63.26388889	0.110266528	0	0	345	90	477	130	2880	0	0
225	22	510.0666667	551.8308824	502.6875	531.0520833	615.46875	64.68812833	106.9580705	119.2331597	0.128684577	0.201407873	0.193727398	95	96	82	583.3194444	552.2916667	518.1805556	545.1527778	129.2293328	102.1670046	105.1003982	94.17868239	0.221541274	0.184987409	0.202825824	0.172756494	65	71	69	68	531.0520833	84.41666667	0.158961182	545.1527778	38.16666667	0.070010955	518.1805556	34.11111111	0.06582862	1	1	380	90	1329.5	335	2460	240	30
226	22	450.3428571	464.4246032	435.7395833	448.6354167	503.15625	60.14198022	70.45209194	92.07735056	0.138022761	0.157036403	0.182999517	96	96	61	481.0277778	457.4444444	463.0277778	448.5416667	76.54235175	96.989311	75.91451312	68.46690112	0.159122519	0.212024241	0.163952395	0.152643347	61	62	69	61	448.6354167	54.52083333	0.121525924	448.5416667	32.48611111	0.072426072	463.0277778	-5.583333333	-0.012058312	1	2	1390	355	9438	1690	630	6200	775
227	18	602.6	566.606383	512.1145833	531.9791667	657.5104167	84.75473839	73.66224187	96.04790414	0.16549956	0.138468283	0.146078148	96	95	92	585.5	560.4444444	568.5277778	554.3333333	99.18541465	113.8862651	111.1600765	101.5058452	0.169402929	0.203207055	0.195522683	0.183113371	69	72	71	71	531.9791667	125.53125	0.235970237	554.3333333	31.16666667	0.056223692	568.5277778	-8.083333333	-0.014218009	1	1	170	50	1955	420	3000	960	120
228	19	653.375	634.0896057	571.7604167	629.5625	702.875	178.1761839	234.0182994	201.5321967	0.311627351	0.371715754	0.286725516	96	96	88	683	643.8055556	571.0416667	641.0833333	224.9821902	252.4248955	145.1891857	199.3975963	0.329402914	0.392082506	0.254253226	0.311032257	70	68	72	70	629.5625	73.3125	0.116449916	641.0833333	41.91666667	0.065384115	571.0416667	72.76388889	0.127423082	1	1	400	120	1423	430	6600	0	0
229	18	868.64	630.6183206	614.9791667	638.25	700.2604167	321.1755703	322.9807881	268.0193333	0.522254391	0.506041188	0.382742373	89	89	85	727.1805556	651.3333333	627.0972222	599.0416667	345.2859736	283.328655	348.7318741	220.5875916	0.474828392	0.434997935	0.556104957	0.368234138	66	67	64	66	638.25	62.01041667	0.09715694	599.0416667	128.1388889	0.213906471	627.0972222	24.23611111	0.038648092	1	1	800	160	1146.5	265	2300	0	0
230	20	602.25	579.7597173	549.3020833	557.6458333	633.5416667	138.222865	74.05488422	87.11020445	0.251633608	0.132799135	0.137497199	95	96	93	617.4583333	576.4444444	535.9027778	590.8472222	77.63020639	67.46222498	90.4636196	163.0724076	0.125725417	0.117031616	0.168806029	0.275997587	71	72	72	69	557.6458333	75.89583333	0.136100422	590.8472222	26.61111111	0.045038904	535.9027778	40.54166667	0.07565116	1	1	630	180	2416.5	465		1440	180
231	22	625.2857143	550.6178571	501.1666667	527.7291667	627.2708333	99.11531473	87.55587439	127.6546723	0.197769168	0.165910622	0.203508063	96	95	90	626.3888889	561.375	481.4722222	538.9861111	127.2778435	121.5276515	74.16634752	98.84893768	0.20319301	0.216482122	0.154040761	0.183397931	71	69	69	72	527.7291667	99.54166667	0.188622636	538.9861111	87.40277778	0.162161466	481.4722222	79.90277778	0.165955115	1	2	1020	270	3075	850	1560	240	30
232	20	598	635.664311	539	599.375	765.8125	79.80291513	115.8168472	120.2932656	0.148057356	0.193229359	0.157079266	95	96	93	676.4861111	636.0972222	616.5277778	609.8055556	152.8700998	145.1995382	134.8968278	133.2649208	0.225976701	0.228266267	0.218800892	0.218536744	72	69	72	71	599.375	166.4375	0.277685089	609.8055556	66.68055556	0.109347242	616.5277778	19.56944444	0.031741383	0	0	0	0	330	100	1440	0	0
233	21	702.7777778	591.6618705	531.3229167	603.3229167	649.2604167	119.6698524	193.6808278	127.3130617	0.225229985	0.321023489	0.196089363	93	96	90	659.4305556	588.0277778	553.5138889	577.5694444	171.9460959	178.3754524	144.4292305	109.7418002	0.260749361	0.303345283	0.260931538	0.190006243	69	69	71	70	603.3229167	45.9375	0.076140817	577.5694444	81.86111111	0.141733798	553.5138889	34.51388889	0.062354152	1	2	0	0	1911	280	1260	1680	210
234	22	834.75	812.7279152	710	829.03125	899.875	188.1018761	231.5744942	225.5926581	0.26493222	0.279331442	0.250693327	96	94	94	826.4861111	834.75	774.0277778	816.6111111	227.6937029	253.0625236	248.0655849	180.1366895	0.275496103	0.303159657	0.32048667	0.220590544	69	71	72	72	829.03125	70.84375	0.085453654	816.6111111	9.875	0.012092659	774.0277778	60.72222222	0.078449668	1	1	1350	360	2026.5	565	2280	0	0
236	28	651.5	608.8070175	561.5	599.2083333	667.90625	63.53200602	125.264261	108.4267473	0.113146939	0.209049598	0.162338273	96	96	94	627.6527778	604.9583333	574.5694444	630.9722222	99.82084793	120.0580185	75.70212686	133.5224803	0.159038327	0.198456674	0.13175453	0.21161388	71	72	71	72	599.2083333	68.69791667	0.114647799	630.9722222	-3.319444444	-0.005260841	574.5694444	30.38888889	0.052889845	1	2	720	180	4344	680	1740	3360	420
237	23	502.5714286	482.1355311	440.7604167	462.1770833	546.5729167	40.81840266	90.36207807	89.34695763	0.092609048	0.195513974	0.16346759	96	96	82	524.1805556	463.3888889	457.2916667	487.8194444	108.0970256	73.1869217	81.85463541	75.85741376	0.206220976	0.157938448	0.178998747	0.155503055	71	65	69	69	462.1770833	84.39583333	0.182604972	487.8194444	36.36111111	0.074538052	457.2916667	6.097222222	0.013333333	1	1	255	75	1866	435	1000	720	90
238	22	655.3333333	592.443662	505.71875	554.4791667	719.5729167	73.76616014	126.2791377	195.3465339	0.145864001	0.227743701	0.271475662	96	96	93	655.2777778	596.1805556	538.5138889	583.0555556	194.0222306	168.4040519	129.8609216	154.0226697	0.296091577	0.282471561	0.241146838	0.264164655	71	71	71	72	554.4791667	165.09375	0.297745632	583.0555556	72.22222222	0.123868509	538.5138889	57.66666667	0.107084827	1	2	255	75	3099	595	1560	1920	240
239	22	633.0555556	577.9962825	536.0416667	565.4791667	643.0416667	92.5880425	131.4889612	97.63055137	0.172725458	0.232526623	0.151826167	96	95	79	603.8055556	591.5555556	560.0138889	570.7083333	105.8015201	150.9309971	103.452036	98.74186542	0.175224489	0.255142557	0.184731197	0.173016337	65	66	70	69	565.4791667	77.5625	0.137162436	570.7083333	33.09722222	0.057993235	560.0138889	31.54166667	0.056323008	1	1	1807.5	460	2693.5	700	4900	160	20
240	31	540.4444444	552.7086331	489.2708333	531.8333333	635.8854167	79.77395422	81.86145763	123.0831871	0.163046617	0.153923142	0.193561896	96	96	87	597.2916667	561.7777778	490.0694444	560.1805556	115.9727308	115.773604	68.07086746	124.5615778	0.194164321	0.206084343	0.138900452	0.222359696	68	71	70	70	531.8333333	104.0520833	0.195647916	560.1805556	37.11111111	0.066248481	490.0694444	71.70833333	0.1463228	1	2	375	105	4552.5	730	3180	3600	450
241	21	582.5	518.0350877	482.8645833	497.1145833	576.0625	61.03124649	62.19711785	65.33892408	0.126394125	0.125116261	0.113423325	96	96	94	554.9583333	526.2777778	468.4166667	525.0694444	64.87896369	70.26894456	54.17492534	81.29711226	0.116907811	0.133520638	0.115655418	0.154831162	71	72	72	71	497.1145833	78.94791667	0.158812313	525.0694444	29.88888889	0.056923687	468.4166667	57.86111111	0.123524877	1	1	160	40	1437	370	3200	320	40
243	20	695.5	753.6070175	696.8854167	711.3541667	852.40625	186.6762393	131.3560031	188.5280701	0.267872214	0.184656264	0.221171619	95	96	95	822.625	746.2916667	714.4583333	730.8194444	183.0878676	193.2054615	191.3561636	151.0032484	0.222565407	0.258887336	0.267833902	0.206621826	72	71	72	71	711.3541667	141.0520833	0.198286718	730.8194444	91.80555556	0.125620023	714.4583333	31.83333333	0.044555899	1	2	1920	540	3900	1140		0	0
244	23	664	618.0704225	576.59375	593.3125	686.3020833	85.50414925	95.24884997	120.8099961	0.148291842	0.160537406	0.17603035	96	96	93	682.2361111	610.4722222	568.6666667	613.5694444	121.7663999	96.28610129	101.9819095	98.34529946	0.178481317	0.157723968	0.179335128	0.160283893	72	70	72	71	593.3125	92.98958333	0.15672952	613.5694444	68.66666667	0.111913439	568.6666667	41.80555556	0.073515045	0	1	540	180	804	260	3800	0	0
245	24	675.2	709.5035461	606.8958333	647.1979167	870.3854167	96.96906497	109.0897863	153.7116487	0.159778762	0.168557073	0.17660182	96	96	91	763.5694444	695.7916667	673.75	699.5277778	171.1901855	164.5168716	168.7569926	158.7351388	0.224197271	0.236445591	0.2504742	0.226917563	71	71	71	70	647.1979167	223.1875	0.344852006	699.5277778	64.04166667	0.091549855	673.75	22.04166667	0.032714904	1	2	2420	650	5162	1310	2100	960	120
246	23	525.6666667	553.3772242	505.4583333	528.4166667	624.1145833	69.30678051	85.61525524	97.6830395	0.137116704	0.162022246	0.156514592	95	96	91	594.375	556.4722222	499	560.8055556	105.4781784	86.99424819	76.89520947	101.6851865	0.177460658	0.156331699	0.154098616	0.181319863	71	70	71	70	528.4166667	95.69791667	0.181103138	560.8055556	33.56944444	0.059859329	499	57.47222222	0.115174794	1	2	3280	790	4487.5	985	3960	960	120
247	22	541.8139535	513.057377	481.1145833	494.28125	575.96875	71.91337915	121.3021198	149.0574918	0.149472458	0.245411129	0.258794408	94	96	55	565.25	507.3055556	485.5694444	510.3611111	163.740154	104.8123258	123.5549517	83.13865994	0.289677406	0.20660591	0.254453721	0.162901636	64	60	60	61	494.28125	81.6875	0.165265221	510.3611111	54.88888889	0.107549121	485.5694444	21.73611111	0.044764166	0	0	0	0	462	140	4000	0	0
248	21	765	631.2887324	570.7708333	599.2083333	727.4375	94.75202863	113.8149853	183.9285223	0.166007131	0.18994226	0.252844433	96	96	93	675.7083333	601.4027778	630.9444444	621.8333333	157.8301313	99.70698758	206.4627572	113.9191708	0.233577305	0.1657907	0.327228109	0.183198881	72	72	70	71	599.2083333	128.2291667	0.213997636	621.8333333	53.875	0.086638971	630.9444444	-29.54166667	-0.046821344	1	1	1000	280	1742.5	505	4200	0	0
249	22	747.125	796.1039427	706.5625	816.0416667	860.5104167	194.4907419	243.306128	218.3999708	0.275263323	0.29815405	0.253802821	94	91	95	830.75	788.5555556	752.875	805.3055556	251.0016974	212.0808967	206.6923915	238.0604515	0.302138667	0.26894858	0.274537462	0.295615062	70	69	71	70	816.0416667	44.46875	0.054493235	805.3055556	25.44444444	0.031596013	752.875	35.68055556	0.047392403
250	19		690.7108014	612.6666667	658.1458333	801.4583333	109.0381552	122.6350151	157.1786055	0.17797305	0.186334105	0.196115754	96	96	96	739.0138889	705.1527778	619.9444444	698.9166667	169.2048091	163.8137606	114.0973008	138.3218079	0.228960256	0.232309601	0.184044396	0.19790887	72	72	72	72	658.1458333	143.3125	0.217751891	698.9166667	40.09722222	0.057370534	619.9444444	85.20833333	0.137445112	1	2	240	60	4888	970	1800	2800	350
251	22	662.1666667	609.0035587	559.4270833	576.5833333	694	122.9766554	91.28747728	178.8108674	0.219826067	0.158324863	0.257652547	96	96	90	662.8333333	593.3194444	555.4027778	628.4583333	165.2890767	105.5145443	108.4599828	178.8208591	0.249367478	0.177837664	0.195281672	0.284538926	69	69	72	72	576.5833333	117.4166667	0.203642145	628.4583333	34.375	0.054697341	555.4027778	37.91666667	0.068268774	0	2	450	120	5937	1740	840	240	30
252	20	603	646.3430657	600.9895833	587.0625	744.34375	211.9326852	209.3704253	271.3009138	0.352639532	0.356640776	0.364483364	95	95	85	734.125	643.9027778	580	618.5	316.3697221	266.3746784	163.2400807	164.2944797	0.430948029	0.41368773	0.281448415	0.265633759	67	68	71	69	587.0625	157.28125	0.267912275	618.5	115.625	0.18694422	580	63.90277778	0.110177203	1	2	3000	780	4580.5	1145	1080	640	80
253	21	679.1428571	673.1	575.28125	648.8645833	796.4895833	122.2496758	140.5438774	152.4026519	0.212504189	0.216599705	0.191342932	95	96	90	713.9166667	647.3055556	654.5972222	678.3611111	158.923469	167.1016085	147.3664265	184.8945116	0.222607871	0.258149505	0.225125347	0.2725606	69	69	72	71	648.8645833	147.625	0.227512803	678.3611111	35.55555556	0.052413906	654.5972222	-7.291666667	-0.011139165	1	1	2100	600	2760	800	8020	0	0
254	18	650.75	614.218638	559.5833333	583.3645833	701.6458333	118.2105763	145.9510459	184.805729	0.211247493	0.25018839	0.263388907	96	95	89	659.6805556	639.1388889	549.7916667	610.8472222	185.0722605	214.6183186	99.76422028	106.5055258	0.280548303	0.335792928	0.181458226	0.17435706	71	69	70	70	583.3645833	118.28125	0.202756995	610.8472222	48.83333333	0.079943612	549.7916667	89.34722222	0.162511052	1	2	2290	565	8209.5	1490	1280	4880	610
255	22	610.6875	624.8856089	571.4895833	601	700.71875	159.4792179	180.7139059	201.2997086	0.279058836	0.300688695	0.287276041	96	96	80	648.6666667	614.8472222	603.6111111	630.4861111	242.5029693	140.3176135	202.4524674	153.9428276	0.37384836	0.228215414	0.335402155	0.244165295	67	68	67	70	601	99.71875	0.165921381	630.4861111	18.18055556	0.028835775	603.6111111	11.23611111	0.018614818	0	1	240	75	1192	335	3000	160	20
256	20	571.5	577.5729537	535.0416667	559.4791667	636.84375	102.286277	96.62373896	113.8155783	0.191174414	0.172703015	0.178718215	95	96	91	642.0138889	577.375	522.4722222	566.625	131.4354651	107.0860438	94.59654465	79.74756608	0.20472371	0.185470524	0.181055644	0.140741348	71	68	72	71	559.4791667	77.36458333	0.13827965	566.625	75.38888889	0.133048999	522.4722222	54.90277778	0.105082673	1	2	340	90	4237	1100	2300	960	120
257	19		532.0174216	500.625	515.5520833	580.2916667	63.44599859	72.00685198	60.28719279	0.12673358	0.139669404	0.103891192	96	96	96	559.1111111	531.0972222	502.4583333	535.9583333	57.78775043	76.25903959	67.82390984	81.45480688	0.103356469	0.143587721	0.134984148	0.151979738	72	72	72	72	515.5520833	64.73958333	0.125573313	535.9583333	23.15277778	0.043198839	502.4583333	28.63888889	0.05699754	1	2	570	160	3190	605	3780	1960	245
258	19	957.25	642.3392226	600.1875	621.0729167	718.6979167	150.0301943	95.66567275	110.3821229	0.249972208	0.154032917	0.153586257	95	96	93	693.25	650.0555556	608.3333333	634.9722222	161.8096386	92.19023334	127.2869665	121.5063868	0.23340734	0.141819007	0.209238849	0.191357011	69	72	71	72	621.0729167	97.625	0.157187662	634.9722222	58.27777778	0.091780043	608.3333333	41.72222222	0.068584475	1	1	580	160	2108.5	495	2400	720	90
259	20	581	560	522.2916667	542.625	616.4166667	63.3328578	95.25215842	78.39490674	0.12125956	0.175539569	0.127178435	96	95	85	594.1388889	553.75	528.9861111	564.9027778	81.15388019	90.02139808	86.81427368	88.97493867	0.136590756	0.162566859	0.164114467	0.15750487	71	67	69	69	542.625	73.79166667	0.135990171	564.9027778	29.23611111	0.051754235	528.9861111	24.76388889	0.046813874	1	1	465	105	1186	295	1920	160	20
260	17	744.25	585.7985866	517.0625	556.8125	688.5	104.0534086	112.0924724	177.9095572	0.201239519	0.201310984	0.258401681	96	96	92	657.2777778	571.0555556	509.6527778	611.8472222	208.223216	108.5668339	89.54661383	142.4917749	0.316796373	0.190116063	0.175701218	0.232887835	68	72	72	72	556.8125	131.6875	0.236502413	611.8472222	45.43055556	0.07425147	509.6527778	61.40277778	0.120479629	0	1	0	0	693	210	2480	0	0
261	19	661.4	610.1191336	585.8333333	600.9895833	648.1979167	165.9354133	182.7609595	163.3857315	0.283246794	0.304100045	0.252061488	95	95	88	657.625	608.7777778	599.9444444	580.3472222	215.9338343	179.6813472	150.9347298	123.0250358	0.328354053	0.295150963	0.251581177	0.211985224	71	69	71	67	600.9895833	47.20833333	0.078551001	580.3472222	77.27777778	0.133157832	599.9444444	8.833333333	0.014723586	1	1	1080	300	2837	690	2520	800	100
262	20	480	597.1789474	524.8854167	572.5625	690.5833333	92.28421428	166.1889104	108.7365398	0.175817829	0.290254619	0.157456073	96	95	95	671.6388889	590.6111111	542.625	579.1666667	181.6028251	106.409461	120.1149024	126.9218458	0.270387597	0.180168404	0.221358954	0.219145633	71	72	72	71	572.5625	118.0208333	0.206127424	579.1666667	92.47222222	0.159664269	542.625	47.98611111	0.088433285	0	0	45	15	144	45	1500	0	0
263	20	564	617.0218978	539.9270833	571.8333333	732.2395833	110.7348892	121.1382565	207.9439573	0.205092303	0.211841894	0.283983497	96	96	83	682.4166667	615.6944444	565.5833333	594.9722222	215.5527288	171.8645584	125.8870218	152.5894771	0.315866741	0.279139369	0.222579087	0.256464876	71	67	69	68	571.8333333	160.40625	0.280512241	594.9722222	87.44444444	0.146972314	565.5833333	50.11111111	0.088600756	0	1	330	90	1140	250	2520	480	60
264	19	539.1363636	525.5849057	502	492.1875	587.0833333	146.1606902	71.46855216	89.03537637	0.291156753	0.145205947	0.151657135	95	96	75	571.375	524.4861111	496.1111111	516.3888889	86.15764089	168.8944994	83.3297464	86.09862598	0.150790008	0.322019012	0.167965894	0.166732143	70	62	67	67	492.1875	94.89583333	0.192804233	516.3888889	54.98611111	0.10648198	496.1111111	28.375	0.057194849	0	2	285	75	4122	725	5600	2880	360
265	20	574.8	526.0531915	499.7916667	501.9166667	578.8125	82.83285855	91.85923633	64.21449459	0.165734773	0.183016908	0.11094179	96	96	91	558.0138889	527.3472222	500.4305556	521.5694444	93.28866197	86.75920371	88.1296782	75.84042298	0.167179821	0.164520073	0.176107708	0.145408102	71	71	71	70	501.9166667	76.89583333	0.153204383	521.5694444	36.44444444	0.069874577	500.4305556	26.91666667	0.053787017	1	2	2450	665	6430	1515	2400	2000	250
266	20	604	657.0421053	581.90625	632.7708333	754.5520833	76.72755329	105.0447002	121.8190954	0.131855524	0.166007494	0.161445576	96	96	94	705.8888889	650.9722222	612.7083333	656.0694444	127.7177296	107.2561725	122.6696511	128.3311437	0.180931775	0.164763056	0.200208883	0.195606036	70	72	72	72	632.7708333	121.78125	0.192457117	656.0694444	49.81944444	0.075936236	612.7083333	38.26388889	0.062450414	1	1	540	150	2529.5	525	2600	1280	160
267	19	528	583.8916084	535.2083333	554.875	659.6979167	90.18879808	94.38367945	140.8688169	0.168511573	0.170098994	0.213535337	96	96	95	609.7083333	592.9027778	538.9027778	591.5277778	140.2744229	137.141354	87.67741125	111.4725978	0.230068076	0.231304961	0.162696158	0.188448627	71	72	72	72	554.875	104.8229167	0.188912668	591.5277778	18.18055556	0.030734914	538.9027778	54	0.100203603
[truncated: 5 more columns]
