# Supplementary material for: Self-reported free-living physical activity and executive control in young adults
Source: PLoS One. 2018 Dec 26;13(12):e0209616. doi: 10.1371/journal.pone.0209616 (PMC6306224; doi:10.1371/journal.pone.0209616)
Supplement: S1 Dataset — (ZIP) [file pone.0209616.s001.zip › e2.csv]

sub_num	age	flanker_compat_follow_error_rt	flanker_compat_follow_correct_rt	flanker_compat_congruent_rt	flanker_compat_incongruent_rt	flanker_compat_congruent_rtsd	flanker_compat_incongruent_rtsd	flanker_compat_congruent_rtcov	flanker_compat_incongruent_rtcov	flanker_compat_congruent_correct	flanker_compat_incongruent_correct	flanker_compat_conflict_intercept	flanker_compat_conflict_slope	flanker_compat_conflict_slope_norm	acsm_active	ipaq_category	ipaq_total_mod_MET	ipaq_total_mod_time	ipaq_total_pa_MET	ipaq_total_pa_time	ipaq_total_sit_time	ipaq_total_vig_MET	ipaq_total_vig_time	ipaq_total_walk_MET	ipaq_total_walk_time	ipaq_outlier	exclude
36	21														0	1	1420	265	2179	495	2700	0	0	759	230	0	1
54	37	504.5	470.5051546	412.14	531.42	43.99583004	180.5123197	0.106749721	0.339679198	50	48	412.14	119.28	0.289416218	1	2	2160	600	5088	1060	4320	2400	300	528	160	0	1
1	20	387	412.4387755	382.6	442.9	27.32121849	72.05192289	0.071409353	0.162682147	50	49	382.6	60.3	0.157605855	0	1	500	140	1424	420	4440	0	0	924	280	0	0
2	21	566	592.3469388	517.54	666.1	112.8743585	117.7044465	0.218097845	0.176706871	50	49	517.54	148.56	0.287050276	1	2	300	90	3118.5	645	1740	1680	210	1138.5	345	0	0
3	18	423	500.7857143	463.5	536.46	50.00663221	68.24392325	0.107889174	0.127211578	50	49	463.5	72.96	0.157411003	0	1	220	40	698.5	185	4140	0	0	478.5	145	0	0
4	19	441	461.5714286	437.54	485.04	47.80752652	76.18933452	0.109264356	0.157078456	50	49	437.54	47.5	0.108561503	1	1	1440	390	2686.5	725	2400	240	30	1006.5	305	0	0
5	21	636	476.0918367	474.12	480.36	65.6669519	58.12644907	0.138502809	0.121006014	49	50	474.12	6.24	0.013161225	0	1	140	40	734	220	1080	0	0	594	180	0	0
6	21	530.8	443.3297872	427.72	468.6	52.83012437	59.17080085	0.123515675	0.126271449	48	47	427.72	40.88	0.095576545	1	1	0	0	1215	240	3000	720	90	495	150	0	0
7	19	497	493.4123711	487.14	499.8	84.33267699	101.4022099	0.173117948	0.202885574	49	49	487.14	12.66	0.025988422												1	0
8	20		733.6868687	705.9	761.36	86.65466296	80.68071615	0.122757704	0.105969208	50	50	705.9	55.46	0.078566369	1	2	0	0	3563.5	795	3360	1600	200	1963.5	595	0	0
9	17		454.8585859	448.62	464.8	51.05494839	41.81055428	0.113804441	0.08995386	50	50	448.62	16.18	0.036066158	1	2	2370	485	3586	825	2550	160	20	1056	320	0	0
10	19	602	575.8762887	525.56	625.64	114.1025604	114.452514	0.21710663	0.182936695	50	48	525.56	100.08	0.190425451	1	2	480	120	9475.5	2205	1920	3600	450	5395.5	1635	0	0
11	19	482	495.7010309	474.44	515.28	91.55887144	74.45476369	0.192983036	0.144493797	50	48	474.44	40.84	0.086080432	1	2	1340	365	6352	1485	2040	2240	280	2772	840	0	0
12	20	757	544.8265306	529.14	566.28	62.02468567	78.57429605	0.117217911	0.138755202	49	50	529.14	37.14	0.070189364	1	2	1340	365	4545.5	1080	1155	1440	180	1765.5	535	0	0
13	19	478	546.5204082	508.08	584.36	61.3523913	82.11608508	0.120753408	0.140523111	50	49	508.08	76.28	0.150133837	1	1	980	200	1326.5	305	5460	0	0	346.5	105	0	0
14	19	487.7	409.1573034	389.72	448.6	36.5161636	75.27609047	0.093698459	0.167802252	50	40	389.72	58.88	0.151082829												1	0
15	19	598	623.6836735	568.66	678.38	73.20800949	106.878892	0.128737751	0.157550181	50	49	568.66	109.72	0.192944818	1	2	2400	720	15567	4710	2400	0	0	13167	3990	0	0
16	18	554	572.15625	554.56	586.78	106.5913731	133.7097511	0.19220891	0.227870328	50	47	554.56	32.22	0.058100115	1	2	2280	420	3270	720	3250	0	0	990	300	0	0
17	30	437.0714286	429.3647059	400.98	459.56	40.35479892	64.8131254	0.100640428	0.141033	49	37	400.98	58.58	0.146092074												1	0
18	22	486.75	505.6736842	480.28	529.44	107.3784153	103.0452962	0.223574613	0.194630735	50	46	480.28	49.16	0.102356958	1	2	0	0	3321	750		1440	180	1881	570	0	0
19	24		494.1919192	451.86	538.44	47.74892242	50.48950588	0.105671939	0.093769976	50	50	451.86	86.58	0.19160802	1	2	4500	960	9798	2010	960	3120	390	2178	660	0	0
20	18	502	524.0204082	481.36	565.22	49.38551386	70.31686011	0.102595799	0.124406178	50	49	481.36	83.86	0.174214725	1	2	900	255	3907.5	1145	3210	120	15	2887.5	875	0	0
21	18	593	513.6632653	480.08	548.38	86.9909308	74.96635708	0.181200906	0.136705126	50	49	480.08	68.3	0.142267955	1	2	3060	810	6586.5	1665	2700	1200	150	2326.5	705	0	0
22	21		493.3131313	467.3	520.06	49.57173734	83.41888642	0.106081184	0.160402427	50	50	467.3	52.76	0.112903916	1	1	375	105	2586	775	2490	0	0	2211	670	0	0
23	23	453	436.8421053	423.7	453.7	76.87393603	57.86975171	0.181434827	0.127550698	47	49	423.7	30	0.070804815	0	1	240	60	1842	460		480	60	1122	340	0	0
24	19	518	463.622449	436.1	493.86	34.07689384	41.15079784	0.078140091	0.083324825	50	49	436.1	57.76	0.132446687	0	1	180	45	2655	795	3120	0	0	2475	750	0	0
25	21	402.8	435.4680851	421.22	447.22	62.4755593	65.31565115	0.148320496	0.146048144	50	45	421.22	26	0.061725464	0	2	1140	360	8367	2550	2820	0	0	7227	2190	0	0
26	19	534.2	494.0638298	473.42	517.66	64.89177489	54.70313575	0.137070202	0.10567387	50	45	473.42	44.24	0.093447679	1	2	80	20	9122	1820	2220	5280	660	3762	1140	0	0
27	20		481.8989899	464.8	507.1	115.916402	65.30501434	0.249389849	0.128781334	50	50	464.8	42.3	0.091006885	0	1	330	85	1705.5	395	2580	600	75	775.5	235	0	0
28	20	558.3333333	504.2916667	465.38	547.58	62.80806201	80.65550072	0.134960811	0.147294461	49	48	465.38	82.2	0.176629851	0	1	140	40	962	225	2940	360	45	462	140	0	0
29	17		441.7474747	413.04	471.06	47.39885472	50.57805041	0.114756088	0.107370718	50	50	413.04	58.02	0.140470657	1	2	1460	340	6068	1480	4500	1440	180	3168	960	0	0
30	22	430	486.0918367	459.58	514.42	43.58107153	51.0614236	0.094828042	0.099260183	50	49	459.58	54.84	0.119326341	1	1	360	100	2215.9	463	4200	1120	140	735.9	223	0	0
31	19	490	511.4693878	478.3	543.54	83.97260243	110.5395321	0.175564713	0.203369636	50	49	478.3	65.24	0.136399749	0	1	120	40	1852.5	565	3630	0	0	1732.5	525	0	0
33	21	487	558.0408163	519.62	594.78	50.06399578	75.95441436	0.096347323	0.127701695	50	49	519.62	75.16	0.144644163												1	0
34	20	497	473.2736842	442.1	508.48	53.90439382	60.27022144	0.121928057	0.118530171	49	47	442.1	66.38	0.150147026	1	2	710	200	3081	890	3360	160	20	2211	670	0	0
35	22		501.1717172	461.28	542.26	39.23609334	70.64883262	0.085059169	0.130285901	50	50	461.28	80.98	0.175554977	0	1	0	0	1508	400	6120	320	40	1188	360	0	0
37	20		522.5353535	488.54	556.36	55.90816449	98.18490677	0.114439277	0.176477293	50	50	488.54	67.82	0.138821796	1	2	670	170	11575	1680	1740	10080	1260	825	250	0	0
38	17	526.3333333	485.4375	471.06	503.22	113.9533399	55.46732445	0.241908334	0.110224801	49	48	471.06	32.16	0.068271558	1	2	4380	1080	12180	2760	4680	3840	480	3960	1200	0	0
39	18	411.5	437.1368421	418.56	454.22	44.18890802	51.56303454	0.105573653	0.113519956	50	46	418.56	35.66	0.085196865	1	2	1390	320	4377.5	855	3000	2080	260	907.5	275	0	0
40	24	550	552.6632653	532.16	576.18	81.42089187	60.56559608	0.153000774	0.105115756	50	49	532.16	44.02	0.082719483	0	2	180	60	5763	1410	7200	1920	240	3663	1110	0	0
41	19		435.5959596	394.26	477.68	28.00569184	31.62693246	0.071033561	0.066209455	50	50	394.26	83.42	0.211586263	1	2	3450	870	3796.5	975	3000	0	0	346.5	105	0	0
42	21	428.8	432.8829787	410.74	453.34	66.55174755	39.43975514	0.162028893	0.08699818	50	45	410.74	42.6	0.103715246	1	2	1080	270	9171	2145	2700	3240	405	4851	1470	0	0
43	21	417.1666667	433.311828	407.3	456.04	132.0394576	69.67942923	0.324182317	0.152792363	50	44	407.3	48.74	0.119666094	1	2	1060	280	3596	1020	2280	160	20	2376	720	0	0
44	23	441	425.5416667	403.46	448.22	33.64594162	75.40943751	0.0833935	0.168242018	50	47	403.46	44.76	0.110940366	0	1	525	150	1647	490		0	0	1122	340	0	0
45	28		585.8484848	579.24	592.06	71.00289158	68.87000769	0.1225794	0.116322683	50	50	579.24	12.82	0.022132449	1	2	12660	3900	15630	4800	2760	0	0	2970	900	0	0
46	20	442	441.8969072	401.3	486.16	43.6994606	55.37123692	0.108894744	0.11389509	50	48	401.3	84.86	0.211462746	0	2	120	30	6221	1480	2340	2240	280	3861	1170	0	0
47	19	424.8461538	424	417.7	434.54	67.54779109	56.85255186	0.161713649	0.130833875	50	37	417.7	16.84	0.040316016	1	2	1170	280	13895.5	2937	1350	6736	842	5989.5	1815	0	0
48	20	466.4	476.1382979	457.26	493.44	64.7717531	65.55389121	0.141651912	0.132850785	49	46	457.26	36.18	0.079123475	1	2	1230	330	4155	960	1080	1440	180	1485	450	0	0
49	19	470	428.7395833	401.92	457.58	72.78311085	57.22782611	0.181088552	0.125066275	50	47	401.92	55.66	0.138485271	0	1	30	10	1086	330		0	0	1056	320	0	0
50	18	678	630.3958333	619.16	642.12	124.956541	100.3432151	0.201816237	0.156268634	50	47	619.16	22.96	0.037082499	1	2	735	210	3705	1110	3600	0	0	2970	900	0	0
51	18	436	467.0103093	449.68	481.3	158.852446	47.66774891	0.35325664	0.099039578	49	49	449.68	31.62	0.07031667	1	2	3765	975	5613	1535	4560	0	0	1848	560	0	0
52	20		472.3939394	455.02	489.78	51.77206323	26.67743065	0.113779753	0.054468191	50	50	455.02	34.76	0.076392246	1	2	750	210	4536	930	2520	2400	300	1386	420	0	0
53	20		502.3131313	472.8	532.2	37.63086011	49.61977881	0.079591498	0.09323521	50	50	472.8	59.4	0.125634518	1	2	1650	350	3001	560	2280	1120	140	231	70	0	0
55	20	550.4166667	553.0114943	473.06	632.78	62.64294999	157.4365165	0.132420729	0.248801347	49	39	473.06	159.72	0.33763159	0	1	540	150	2322	690	2760	0	0	1782	540	0	0
56	18	403.5	339.9215686	375.36	368.48	191.5562218	175.429879	0.510326678	0.47609064	28	23	375.36	-6.88	-0.018329071	1	2	1300	310	4870	1050	6720	1920	240	1650	500	0	0
58	19		536.3232323	478.48	594.5	76.75809869	93.14619845	0.160420704	0.156679896	50	50	478.48	116.02	0.242476175	1	2	900	240	4023	930	3600	1440	180	1683	510	0	0
59	23	514	501.1979167	463.16	538.08	69.23027532	93.20458953	0.149473779	0.173216974	50	47	463.16	74.92	0.161758356	1	2	1230	330	6855	1650	3330	2160	270	3465	1050	0	0
60	22	462	477.9484536	439.64	514.08	37.93752114	51.24524468	0.086292242	0.099683405	50	48	439.64	74.44	0.169320353	1	2	3840	960	8394	2340	2700	0	0	4554	1380	0	0
61	21		468.8484848	444.5	491.16	69.9061324	92.24686489	0.157269139	0.187814286	50	50	444.5	46.66	0.104971879	1	1	1470	390	2290	610	7230	160	20	660	200	0	0
62	20	576	487.1340206	434.62	543.12	56.21964578	138.9959095	0.129353564	0.255921177	50	48	434.62	108.5	0.249643367												1	0
63	23	575	604.9793814	560.72	648.92	99.26794086	164.9464774	0.177036562	0.254186151	49	49	560.72	88.2	0.15729776	0	2	0	0	4158	1260	2220	0	0	4158	1260	0	0
64	20	506	475.3510638	455.58	503.84	54.86573221	74.13896494	0.120430511	0.147147835	48	47	455.58	48.26	0.105930901	0	2	450	150	6687	2040	1650	0	0	6237	1890	0	0
65	20	553	495.4897959	476.2	515.22	47.78993148	77.64079771	0.100356849	0.150694456	50	49	476.2	39.02	0.081940361	0	1	330	90	2673	800	1500	0	0	2343	710	0	0
66	20	459.3333333	443.5625	397.54	490	31.68094129	99.68112424	0.079692462	0.203430866	50	47	397.54	92.46	0.232580369	0	1	720	240	1858.5	585	3420	0	0	1138.5	345	0	0
67	21	450.6666667	420.4270833	400.66	441.56	38.27004477	45.19443708	0.095517508	0.102351746	50	47	400.66	40.9	0.102081565	0	1	540	150	2025	600	2520	0	0	1485	450	0	0
68	21		512.6767677	484.48	540.6	52.84835448	52.4307123	0.109082634	0.096986149	50	50	484.48	56.12	0.115835535	1	1	860	220	2684	730	1920	240	30	1584	480	0	0
69	22	542.25	539.8421053	503.88	573.86	83.55974033	110.95412	0.16583262	0.193347018	48	48	503.88	69.98	0.138882274												1	0
70	19		529.8585859	494.38	564.3	68.21122357	69.22935852	0.137973267	0.122681833	50	50	494.38	69.92	0.141429669	1	2	885	225	9304	2000	3225	4360	545	4059	1230	0	0
71	18	452	461.8673469	427.16	494.66	37.71718604	39.02778184	0.088297561	0.078898196	50	49	427.16	67.5	0.158020414	0	1	0	0	1056	320		0	0	1056	320	0	0
72	20		500.2121212	445.62	559.22	42.39700124	127.3339319	0.095141603	0.227699174	50	50	445.62	113.6	0.254925721												1	0
73	19	438	458.5612245	431.04	484.36	44.29951859	44.81834537	0.102773568	0.092531062	50	49	431.04	53.32	0.123700817	1	1	1410	375	2715	685	1140	480	60	825	250	0	0
74	21	450	400.9791667	372	433.32	32.84285404	42.5812261	0.088287242	0.098267392	50	47	372	61.32	0.16483871	0	2	0	0	3201	970	2580	0	0	3201	970	0	0
75	20	451.6666667	444.25	431.22	458.6	33.35479649	37.5211505	0.077349836	0.081816726	50	47	431.22	27.38	0.063494272	1	2	370	100	4414	1240	3300	480	60	3564	1080	0	0
76	20	597.3333333	497.4791667	448.04	552.68	61.27920711	106.8793789	0.136771733	0.193383837	50	47	448.04	104.64	0.233550576	0	1	0	0	2524.5	765	2130	0	0	2524.5	765	0	0
77	20	428	462.755102	428.36	495.84	38.29198243	48.80128804	0.089392059	0.098421442	50	49	428.36	67.48	0.157531049	1	2	2520	780	4881	1410	5400	480	60	1881	570	0	0
78	19	611.6666667	460.6041667	478.34	452	154.0790428	41.01368612	0.322111976	0.090738244	48	49	478.34	-26.34	-0.055065435	0	1	105	30	1515	265		1080	135	330	100	0	0
79	19	677.25	622.5494505	632.9	638.5	260.8104519	175.6193995	0.412087932	0.27504996	47	45	632.9	5.6	0.008848159	0	1	480	120	1074	300	1980	0	0	594	180	0	0
80	21	619	494.5918367	475.66	530.72	123.9997712	75.38879904	0.260689928	0.142050043	50	49	475.66	55.06	0.115754951	0	0	140	40	272	80	4740	0	0	132	40	0	0
81	21		556.6363636	533.88	579.18	78.20189465	53.57416755	0.146478412	0.09250003	50	50	533.88	45.3	0.084850528	1	2	335	80	2865.5	505	5400	1920	240	610.5	185	0	0
82	22	526	564.6734694	549.86	577.34	63.83525032	48.10049429	0.116093643	0.083313982	49	50	549.86	27.48	0.049976358	1	2	3540	710	7928	1470	2280	3200	400	1188	360	0	0
83	20	761	521.4166667	523.8	536.46	125.1400848	85.42814381	0.238908142	0.159244201	49	48	523.8	12.66	0.02416953	1	1	472.5	115	885	240	2160	0	0	412.5	125	0	0
84	21		510.2222222	473.38	546.96	52.64160301	54.92033563	0.111203691	0.10041015	50	50	473.38	73.58	0.15543538	0	2	480	120	5092.5	1005	2160	2880	360	1732.5	525	0	0
85	20	535.9090909	528	504.88	553.3	81.58072001	147.9614194	0.161584377	0.267416265	50	39	504.88	48.42	0.095903977	1	2	385	115	7183	2175	3840	0	0	6798	2060	0	0
86	18	526	526.3163265	492.6	559.28	72.90446642	57.5822535	0.147999323	0.102957827	50	49	492.6	66.68	0.135363378	1	2	4035	990	6510	1740	2160	0	0	2475	750	0	0
87	21	433	439.5204082	409.16	468.94	45.29826775	83.77555291	0.110710401	0.178648767	50	49	409.16	59.78	0.146104214	0	1	540	135	1955.5	450	1500	640	80	775.5	235	0	0
88	21	558	602.6326531	582.44	621.26	81.81715802	78.08127895	0.14047311	0.125682128	49	50	582.44	38.82	0.066650642	1	1	540	160	1365	410	4320	0	0	825	250	0	0
89	18		448.2424242	428.56	469.22	47.67884056	47.34299077	0.111253595	0.100897214	50	50	428.56	40.66	0.094875863	1	2	2100	540	6506.5	1505	2520	2080	260	2326.5	705	0	0
90	21	474.5	484.3505155	460.74	506.16	64.27009652	60.22690429	0.139493199	0.118987878	50	47	460.74	45.42	0.098580544	1	2	870	240	3495	950	2880	480	60	2145	650	0	0
91	19	477	481.4736842	474.84	490.34	160.9912357	65.66165905	0.339043121	0.133910468	49	47	474.84	15.5	0.032642574	0	1	480	120	1891.5	505	4200	240	30	1171.5	355	0	0
92	18	439.5	463.3814433	433.08	494.04	39.61026459	151.8578766	0.091461773	0.30737972	50	48	433.08	60.96	0.140759213	0	2	960	240	9216	2400	3000	1920	240	6336	1920	0	0
93	24	706	584.3673469	542.08	628.72	81.4798936	93.61602863	0.150309721	0.148899397	50	49	542.08	86.64	0.159828808												1	0
94	21	510.2	523.3617021	471.38	572.4	63.75363615	151.0131769	0.135248921	0.263824558	49	46	471.38	101.02	0.214306929	0	2	3360	960	5439	1590	7920	0	0	2079	630	0	0
95	17		537.6868687	496.68	581.24	55.17150995	105.3967354	0.111080595	0.181330837	50	50	496.68	84.56	0.170250463	1	2	180	60	6228	1380	4320	2880	360	3168	960	0	0
96	20		504.2727273	461.54	546.16	50.90976812	75.54303004	0.11030413	0.138316666	50	50	461.54	84.62	0.183342722	0	1	0	0	1380	290	3240	720	90	660	200	0	0
97	19	598	558.4791667	542.22	577.64	98.50376352	105.3822508	0.181667522	0.182435861	49	48	542.22	35.42	0.065324038	0	1	180	60	675	210	3300	0	0	495	150	0	0
98	18		625.8585859	597.52	653.98	112.0566985	157.0032484	0.187536314	0.240073471	50	50	597.52	56.46	0.094490561	1	2	2160	600	9000	2160	2760	2880	360	3960	1200	0	0
99	21	512.4285714	441.4782609	410	481.76	67.66695151	50.69015925	0.165041345	0.105218697	50	43	410	71.76	0.17502439	1	2	1920	480	6978	1500	2220	2880	360	2178	660	0	0
100	21	510	471.1443299	461.22	483.4	47.83103339	45.8595905	0.103705462	0.094868826	50	48	461.22	22.18	0.048089849	1	2	2460	620	13597.5	2585	1380	7920	990	3217.5	975	0	0
101	21	1255	504.255102	479.2	544.84	120.5348624	93.01072135	0.251533519	0.170711991	50	49	479.2	65.64	0.136978297												1	0
102	21		554.6262626	516.48	594.28	59.32863851	58.77908833	0.114871125	0.098908071	50	50	516.48	77.8	0.150635068	1	2	3135	660	5740	1250	3720	1120	140	1485	450	0	0
103	18	406	447.1632653	418.94	474.76	39.96447913	46.18178809	0.095394279	0.097273966	50	49	418.94	55.82	0.133241037	1	1	1500	270	2061	440	3840	0	0	561	170	0	0
104	22	539	566.1734694	554.66	574.58	117.8197534	100.379909	0.212417974	0.174701363	49	50	554.66	19.92	0.035913893	0	2	1080	360	6822	2100	105	0	0	5742	1740	0	0
105	18	423.5	467.0721649	429.14	502.12	50.28734169	55.96268436	0.11718167	0.111452809	50	47	429.14	72.98	0.170061052	0	1	170	50	1193	360	3960	0	0	1023	310	0	0
106	19	594.5	595.2268041	580.82	610.2	64.39346208	112.7362825	0.110866468	0.184753003	50	48	580.82	29.38	0.050583658	0	1	210	60	1234.5	285	4980	480	60	544.5	165	0	0
107	21	510	531.257732	491.66	571.5	94.01945305	89.00361148	0.191228599	0.155736853	49	49	491.66	79.84	0.162388643	1	2	2790	810	3846	1130	1320	0	0	1056	320	0	0
108	21	441	434.8367347	407.32	462.72	43.62148881	51.70680293	0.107093904	0.111745338	50	49	407.32	55.4	0.136010999	1	2	1777.5	450	5415	1125	2160	2400	300	1237.5	375	0	0
109	18	491.7142857	445	420.3	476.16	47.60948714	68.40585964	0.113275011	0.1436615	50	43	420.3	55.86	0.132905068	1	2	2240	420	4796	810	3540	2160	270	396	120	0	0
110	19	400	413.8829787	390.04	437.94	52.34382407	51.56466517	0.134201169	0.117743675	50	45	390.04	47.9	0.122807917	1	1	1280	380	2933	710	3000	960	120	693	210	0	0
111	18	590	509.4845361	476.62	546.9	67.33404088	164.2362969	0.141274057	0.300304072	50	48	476.62	70.28	0.147454996	1	2	2310	570	5325	1270	1980	1200	150	1815	550	0	0
112	18	502	507.7244898	464.24	552.8	50.10949643	52.54929658	0.107938774	0.095060233	50	49	464.24	88.56	0.190763398												1	0
113	18		547.9292929	537.52	559.18	58.72462196	65.79736674	0.109251045	0.117667597	50	50	537.52	21.66	0.040296175	0	2	90	30	6096	1850	5640	0	0	6006	1820	0	0
114	18		412.3030303	388.94	437.54	37.02476281	64.77187913	0.095194022	0.148036475	50	50	388.94	48.6	0.124955006	0	1	420	120	1509	450	2340	0	0	1089	330	0	0
115	19	786	644.1734694	554.84	734.84	131.5948265	229.531498	0.237176171	0.312355748	50	48	554.84	180	0.32441785												1	0
116	20	474.25	441.956044	433.82	456.62	81.73518464	73.58706907	0.18840806	0.161156036	50	41	433.82	22.8	0.05255636	1	2	3240	780	10903.5	2910	3000	1080	135	6583.5	1995	0	0
117	22	719	542.0510204	496.8	588.8	72.2196197	58.19355459	0.145369605	0.098834162	50	49	496.8	92	0.185185185	1	1	1245	330	2925	775	4380	360	45	1320	400	0	0
118	23	449	477.9255319	443.12	509.52	43.36068002	60.64558803	0.097853132	0.119024941	49	46	443.12	66.4	0.149846543	1	2	0	0	12669	2130	2220	9600	1200	3069	930	0	0
119	19		575.6868687	573.08	578.48	45.40288582	39.63673827	0.079226087	0.06851877	50	50	573.08	5.4	0.009422768	0	2	210	60	3607	890	2640	1120	140	2277	690	0	0
120	21		584.3232323	543.08	635.44	113.90111	104.5687275	0.209731734	0.164561135	50	50	543.08	92.36	0.170067025	1	2	1005	180	3642	680	3300	1680	210	957	290	0	0
121	21		441.0707071	412.4	469.26	23.69362267	41.35057189	0.057453013	0.08811868	50	50	412.4	56.86	0.137875849	1	2	120	30	4737	660	2970	4320	540	297	90	0	0
122	18	548	508.4795918	485.4	531.48	43.79544287	56.2560618	0.090225469	0.105847937	50	49	485.4	46.08	0.094932015	0	2	240	60	4959	1490		0	0	4719	1430	0	0
123	21	523	550.0102041	527.32	573.76	85.58786868	71.27313373	0.162307268	0.124221162	50	49	527.32	46.44	0.088067966	0	1	0	0	825	250	2910	0	0	825	250	0	0
124	18	454	495.0612245	469.26	521.04	55.18385227	55.90040707	0.117597605	0.10728621	50	48	469.26	51.78	0.110343946	1	2	7290	1830	12804	3330	2280	960	120	4554	1380	0	0
125	20	476	418.622449	403.9	435.2	52.26863499	49.2834368	0.129409842	0.113243191	50	49	403.9	31.3	0.077494429	0	1	0	0	1039.5	315	2040	0	0	1039.5	315	0	0
126	20	445.5714286	445.5294118	402.52	486.64	53.48745418	115.1256208	0.132881482	0.236572458	50	36	402.52	84.12	0.208983405	0	1	690	180	1307	310	3540	320	40	297	90	0	0
127	22		561.8888889	550.12	576.2	144.1863364	100.9554357	0.26209979	0.175209017	50	50	550.12	26.08	0.047407838	0	1	360	100	607.5	175	2340	0	0	247.5	75	0	0
128	18	557.2	575.1808511	500.56	652.78	88.36015355	129.4563657	0.176522602	0.19831546	49	46	500.56	152.22	0.304099409												1	0
129	18	401	456.6020408	444.62	468.34	60.75910615	55.86083656	0.13665401	0.11927411	49	50	444.62	23.72	0.053348927	1	2	3660	810	6828	1770	3360	0	0	3168	960	0	0
130	20	678	643.371134	596.06	691.86	91.39115529	122.8044754	0.153325429	0.177499025	50	48	596.06	95.8	0.160722075	1	2	1030	260	4425	890	3120	2240	280	1155	350	0	0
131	19	452.75	425	408.82	442	41.54451264	59.95440444	0.101620549	0.135643449	50	46	408.82	33.18	0.081160413	1	2	1815	495	3465	995	3600	0	0	1650	500	0	0
132	20	482	497.2040816	477.3	515.78	147.7632207	106.6222188	0.309581439	0.206720344	50	49	477.3	38.48	0.080620155	1	1	1220	330	2277.5	565	2520	480	60	577.5	175	0	0
133	18	489.8965517	487.1	467.74	509.24	73.14559426	65.41034057	0.156380883	0.128446981	48	23	467.74	41.5	0.088724505	1	1	770	190	1769	450	2880	240	30	759	230	0	0
134	19	504	511.5918367	501.58	522.02	134.5960078	90.42766644	0.268344048	0.17322644	50	49	501.58	20.44	0.040751226	0	2	840	205	3819	595	3840	2880	360	99	30	0	0
135	21	466	476	459.16	491.42	67.63900577	68.40816576	0.147310318	0.139205091	50	44	459.16	32.26	0.070258733	0	1	0	0	813	225	2280	120	15	693	210	0	0
136	18	498	494.8469388	455.76	533.5	54.2163316	72.22421155	0.118958074	0.135378091	50	49	455.76	77.74	0.170572231	0	1	90	30	2995.5	825	1650	480	60	2425.5	735	0	0
137	18		620.7272727	594.64	645.46	108.592622	91.1536514	0.182619101	0.141222774	50	50	594.64	50.82	0.085463474	0	2	1770	450	7293	1440	3180	3840	480	1683	510	0	0
138	22		512.5353535	486.88	538.2	58.5287789	67.66212578	0.120211919	0.125719297	50	50	486.88	51.32	0.105405849	1	2	420	100	6885	1290	3300	4320	540	2145	650	0	0
139	20	664.2	600.4787234	471.26	752.18	66.2018589	149.8460012	0.140478417	0.199215615	47	48	471.26	280.92	0.596104061	0	1	120	40	1275	390	5280	0	0	1155	350	0	0
140	20	548.5	467.4948454	433.42	504.72	36.5971394	49.18811869	0.084438049	0.09745625	50	48	433.42	71.3	0.16450556												1	0
141	18	447.75	455.6631579	430.38	479.72	35.71422286	39.90194103	0.082982998	0.083177564	50	46	430.38	49.34	0.114642874	1	2	600	150	7638	1770	3210	2880	360	4158	1260	0	0
142	27		494.1616162	465.48	523.48	71.36747101	44.70092909	0.153320166	0.085391857	50	50	465.48	58	0.124602561	0	1	0	0	742.5	225	3360	0	0	742.5	225	0	0
143	22	487.25	480.9263158	437.98	525.66	59.51144291	73.58033511	0.135877079	0.139977048	50	46	437.98	87.68	0.20019179	1	1	187.5	45	1762.5	330	2220	1080	135	495	150	0	0
144	19		455.8686869	425.12	486	39.10198074	62.32240073	0.09197869	0.128235392	50	50	425.12	60.88	0.143206624	0	2	2400	600	7356	1760	2220	1920	240	3036	920	0	0
145	21		484.7171717	457.72	511.9	65.93380725	45.17821852	0.144048342	0.088255946	50	50	457.72	54.18	0.118369309	1	2	960	250	3159	660	2520	1440	180	759	230	0	0
146	23	575	509.7234043	475.12	549.16	164.5119734	144.3642445	0.346253522	0.262881937	46	49	475.12	74.04	0.155834316	0	1	0	0	4752	1440	8400	0	0	4752	1440	0	0
147	20	534.5	485.2989691	458.82	517.34	42.75449135	46.29347818	0.093183583	0.089483663	50	48	458.82	58.52	0.127544571	1	2	1980	540	4200	1170	2280	240	30	1980	600	0	0
148	18	493.5	438.6597938	422.3	458.18	58.57952906	57.09987312	0.138715437	0.124623233	50	48	422.3	35.88	0.084963296	0	1	60	15	1231.5	370	6360	0	0	1171.5	355	0	0
149	20	550	458.8265306	438.98	479.98	46.19103632	51.79137506	0.105223555	0.107903194	49	50	438.98	41	0.093398332	1	2	750	205	3816	1070		360	45	2706	820	0	0
150	22	444	465.2365591	411.02	515.9	35.27413922	151.4438335	0.08582098	0.293552691	50	44	411.02	104.88	0.255170065												1	0
151	22	596	658.1666667	620.76	688.76	119.43704	164.8622876	0.192404536	0.239361008	49	48	620.76	68	0.109543141	1	2	5880	1500	13917	2910	2340	5760	720	2277	690	0	0
152	20	487.5	517.6494845	483.44	550.96	80.51749968	92.79953378	0.166551174	0.168432434	50	48	483.44	67.52	0.139665729	1	2	120	30	6351	1320	1980	3360	420	2871	870	0	0
153	21	554	521.5408163	475.16	570.9	58.71319429	88.27606281	0.123565103	0.154626139	50	49	475.16	95.74	0.201490024	1	2	480	120	4557.6	672	2700	3840	480	237.6	72	0	0
154	19	407	450.3163265	438.02	463.48	70.55682035	74.71639986	0.161081276	0.161207387	50	49	438.02	25.46	0.0581252	1	2	1260	360	5517	1650	2280	0	0	4257	1290	0	0
155	21		544.9494949	543.22	550.48	74.19837998	80.67881395	0.136589927	0.146560845	50	50	543.22	7.26	0.013364751	1	2	2700	600	10248	2460	1260	2400	300	5148	1560	0	0
156	23	501	446.3061224	408.6	485.88	48.40475605	48.11662702	0.118464895	0.099029857	50	49	408.6	77.28	0.189133627	1	2	90	30	6870	1230	2280	4800	600	1980	600	0	0
157	19	426.5	417.4421053	414.36	424.92	61.36899437	37.57867393	0.148105499	0.088437056	50	46	414.36	10.56	0.025485085	1	2	5640	1250	6399	1480	3480	0	0	759	230	0	0
158	18		548.5858586	522.68	578.52	116.7560583	105.0652353	0.223379617	0.181610377	50	50	522.68	55.84	0.106834009	1	2	1845	495	4903	1265	2130	880	110	2178	660	0	0
159	20	446	426.7731959	392.38	461.4	29.68191231	35.07077392	0.075645834	0.07600948	50	48	392.38	69.02	0.175900912	0	2	360	90	4092	1050	3600	960	120	2772	840	0	0
160	19		578.8787879	540.1	617.14	46.16441336	54.41413757	0.085473826	0.088171464	50	50	540.1	77.04	0.142640252	1	2	750	210	5952	1530	4440	1440	180	3762	1140	0	0
161	22	542.5454545	481.4090909	440.52	535.36	52.96677434	98.66243418	0.120236934	0.184291755	49	40	440.52	94.84	0.21529102												1	0
162	18	475.4	450.2340426	411.52	493.36	41.48628492	81.36332223	0.100812318	0.164916739	50	45	411.52	81.84	0.198872473	0	1	150	40	899	210	4080	320	40	429	130	0	0
163	22		528.4747475	486.1	569.68	52.48877431	63.73524319	0.107979375	0.111879025	50	50	486.1	83.58	0.17193993	0	1	120	30	2694	810	2100	0	0	2574	780	0	0
164	21	474.6666667	444.2083333	408.72	480.02	35.61932518	42.65643	0.087148476	0.08886386	49	48	408.72	71.3	0.174447054	1	1	705	165	2487	705	3960	0	0	1782	540	0	0
165	20	382.6595745	401.8461538	398.68	390.28	172.8797435	102.1029972	0.433630339	0.261614731	30	23	398.68	-8.4	-0.021069529	1	2	1160	295	4649	925	6330	2400	300	1089	330	0	0
166	18		439.1919192	419.88	458.98	42.17100271	55.6594932	0.100435845	0.121267796	50	50	419.88	39.1	0.093121844	0	1	66	22	1452	442	4920	0	0	1386	420	0	0
167	22	478	503.6836735	476.58	530.76	46.67477141	54.29269128	0.097936908	0.102292357	50	49	476.58	54.18	0.113685006	0	1	30	10	1754	390	6960	800	100	924	280	0	0
168	20		535.3232323	511.54	556.2	89.65903895	58.50518903	0.175272782	0.105187323	50	50	511.54	44.66	0.087305001	1	2	2800	500	4940	1120	1275	160	20	1980	600	0	0
169	19	454	500.3367347	467.42	537.36	83.99151804	77.17135981	0.179691751	0.143612029	49	50	467.42	69.94	0.149629883	1	1	510	150	2414	670	1500	320	40	1584	480	0	0
170	21	573	520.622449	511.22	532.54	96.93976459	55.91254468	0.189624359	0.104992197	50	49	511.22	21.32	0.041704159	0	1	0	0	1353	410	4680	0	0	1353	410	0	0
171	18	374.6666667	399.6145833	389.56	409.84	46.8702769	80.79916144	0.120315938	0.197148061	49	48	389.56	20.28	0.052058733	0	1	1080	270	1575	420	4800	0	0	495	150	0	0
172	26		603.010101	576.5	626.28	124.2059268	80.79983835	0.215448268	0.129015518	50	50	576.5	49.78	0.086348656	1	2	1155	210	7366.5	1195	4200	5040	630	1171.5	355	0	0
173	17	442	476.6530612	451.36	500.8	26.30027547	44.90443367	0.058268955	0.089665403	50	49	451.36	49.44	0.109535626	0	1	525	165	1458	405	3060	240	30	693	210	0	0
174	19	508.3333333	490.9270833	459.18	523.84	74.96929712	98.50833592	0.163267775	0.188050427	50	47	459.18	64.66	0.140816238	0	2	2340	600	8478	2460	3360	0	0	6138	1860	0	0
175	21		503.8383838	473.66	533.88	48.7729475	46.69643171	0.102970374	0.087466157	50	50	473.66	60.22	0.127137609	1	2	960	240	5923.5	975	4440	4320	540	643.5	195	0	0
176	23	546	502.1134021	452.84	551.54	50.8973998	90.1738027	0.112395989	0.163494584	50	48	452.84	98.7	0.217957778	1	2	720	240	5928	1220	4800	3360	420	1848	560	0	0
177	24	444.5	422.8659794	405.44	442.56	34.65760216	56.04377298	0.085481458	0.126635423	50	48	405.44	37.12	0.091554854	1	2	1140	285	6496.5	1545	2520	2040	255	3316.5	1005	0	0
178	18	464.4285714	456.1086957	426.92	485.18	54.54967405	71.11522412	0.127774932	0.146574929	49	44	426.92	58.26	0.136465848	1	1	0	0	2479.5	495	5640	1440	180	1039.5	315	0	0
179	19	494	426.1847826	419.28	446.18	61.39003442	63.02046639	0.14641775	0.14124449	50	43	419.28	26.9	0.064157604	0	1	120	30	855	210	3600	240	30	495	150	0	0
180	19		497.5151515	474.7	520.8	38.37263587	47.24620706	0.080835551	0.090718524	50	50	474.7	46.1	0.097113967	0	1	0	0	1363.5	285	3720	720	90	643.5	195	0	0
181	21	430.5	443.5257732	401.98	483.7	37.02039703	66.43709623	0.092095122	0.137351863	50	48	401.98	81.72	0.203293696												1	0
182	18		496.0505051	486.56	506.86	58.19290931	50.50763127	0.119600685	0.099648091	50	50	486.56	20.3	0.041721473	0	2	0	0	3445.5	745	3455	1680	210	1765.5	535	0	0
183	18	430	504.7319588	444.5	561.94	51.5119364	98.9024277	0.115887371	0.176001758	50	48	444.5	117.44	0.264206974	0	2	120	30	3084	894	1199	192	24	2772	840	0	0
184	18	494	581.1530612	565.4	596.66	96.6212889	79.77381546	0.170890147	0.133700626	49	50	565.4	31.26	0.055288291	0	1	360	120	1086	340	2520	0	0	726	220	0	0
185	21		601.7171717	582.74	622.72	81.34050626	85.86654096	0.139582844	0.137889486	50	50	582.74	39.98	0.068606926	1	2	120	40	3111	690	2160	1440	180	1551	470	0	0
186	20	401.2857143	428.173913	396.54	457.42	40.31063566	66.84312735	0.101655913	0.146130749	50	43	396.54	60.88	0.153528017	1	2	960	240	15099	2730	3720	10080	1260	4059	1230	0	0
187	20	470	476.1734694	460.06	492.1	48.19450811	64.29499933	0.104757006	0.130654337	50	49	460.06	32.04	0.06964309	1	1	235	60	1225	360	4440	0	0	990	300	0	0
188	20		455.9090909	434.14	481.68	35.88701658	55.0010909	0.082662313	0.114185955	50	50	434.14	47.54	0.109503847	1	1	1140	220	2620	640	3120	160	20	1320	400	0	0
189	20	429.5	439.2643678	417.8	459.16	57.89998414	66.08879617	0.138583016	0.143934132	50	38	417.8	41.36	0.098994734	0	1	30	10	927	175	2640	600	75	297	90	0	0
190	20	488.6666667	519.2291667	494.86	541.64	165.0492827	143.5485781	0.333527225	0.265025807	48	49	494.86	46.78	0.094531787	1	2	830	210	8692.1	1567	1800	5760	720	2102.1	637	0	0
191	19	658	586.377551	563.34	612.98	75.91122904	78.81921707	0.134752066	0.128583668	50	49	563.34	49.64	0.0881173	0	0	0	0	1224	200	4200	960	120	264	80	0	0
192	20	468.75	461.7368421	425.5	499	34.65706631	61.80614856	0.081450215	0.123860017	50	46	425.5	73.5	0.172737955	1	2	935	245	4490	895	1515	2400	300	1155	350	0	0
193	20	531.6666667	459.3854167	434.18	491.76	28.0703853	65.55868535	0.064651493	0.133314392	50	47	434.18	57.58	0.132617808	0	1	960	240	2463	610	2820	480	60	1023	310	0	0
194	20	462	470.2061856	423.02	516.26	35.76025042	70.11733897	0.084535602	0.13581788	50	48	423.02	93.24	0.22041511	1	2	2160	660	5724	1740	2640	0	0	3564	1080	0	0
195	19		555.5151515	528.8	584.06	65.61047701	45.94868922	0.124074276	0.07867118	50	50	528.8	55.26	0.104500756												1	0
196	22	534.3333333	502.4166667	463.6	544	50.49186639	113.0883707	0.108912568	0.207883034	50	47	463.6	80.4	0.173425367	1	2	2160	435	5111	1080	7200	1400	175	1551	470	0	0
197	21	486	462.1263158	420.94	506.24	44.53817899	65.52941698	0.105806478	0.129443381	50	46	420.94	85.3	0.202641707	1	2	430	80	3385.5	705	5040	1520	190	1435.5	435	0	0
198	21	437	500.122449	452.92	543.7	38.80502808	62.05075276	0.085677444	0.114126821	50	49	452.92	90.78	0.200432748	1	1	1010	275	2346.5	680	3090	0	0	1336.5	405	0	0
199	20	446	456.3367347	436.06	477.86	33.6794069	40.78965955	0.077235717	0.085359016	50	49	436.06	41.8	0.095858368	1	1	735	210	1312.5	385	2400	0	0	577.5	175	0	0
200	23		554.2828283	538.62	570.5	60.77287593	48.85432323	0.112830708	0.085634221	50	50	538.62	31.88	0.059188296	0	1	1440	360	1885.5	495	3360	0	0	445.5	135	0	0
201	20	480.6666667	447.1666667	408.12	488.72	30.78472985	51.77819256	0.075430584	0.105946539	50	47	408.12	80.6	0.197490934	1	2	1200	270	4359	1035	6600	1080	135	2079	630	0	0
202	19	474	513.185567	479.36	545.6	62.82686284	94.55135739	0.13106405	0.173297942	50	48	479.36	66.24	0.138184246	1	2	2160	560	7653	1370	3600	4800	600	693	210	0	0
203	20	628	492.03125	452.86	539.08	68.56726475	86.90291087	0.151409409	0.161205964	49	48	452.86	86.22	0.190389966	1	0	0	0	339	60	2420	240	30	99	30	0	0
204	21		511.8282828	478.66	547.1	62.44495045	65.43519929	0.130457842	0.119603727	50	50	478.66	68.44	0.142982493	1	2	775	195	3353.5	720		1440	180	1138.5	345	0	0
205	21		491.3232323	477.62	504.76	67.02082832	51.92559826	0.140322491	0.102871856	50	50	477.62	27.14	0.056823416	0	2	180	60	3348	1020		0	0	3168	960	0	0
206	22		523.8080808	484.42	563.96	49.6325642	77.5586572	0.102457711	0.137525103	50	50	484.42	79.54	0.164196359	1	1	1080	270	1327.5	345	4140	0	0	247.5	75	0	0
207	19		501.989899	457.5	548.3	44.20788091	57.28170631	0.096629248	0.104471469	50	50	457.5	90.8	0.198469945	1	2	2640	675	10790	2575	1680	3200	400	4950	1500	0	0
208	20		561.5757576	554.18	567.94	81.84397551	106.2525697	0.147684824	0.187084146	50	50	554.18	13.76	0.024829478	1	2	0	0	4548	780	3790	3360	420	1188	360	0	0
209	19		492.6868687	467.92	519.62	49.00222402	54.35630373	0.104723508	0.104607797	50	50	467.92	51.7	0.110488972	1	2	430	110	4501	1130	2700	1200	150	2871	870	0	0
210	19	561.5	566.0927835	534.06	598.16	76.62322608	80.63102153	0.143473067	0.134798418	50	48	534.06	64.1	0.120023967	0	2	270	90	3027	840	2400	480	60	2277	690	0	0
211	22	574.4	498.3404255	467.68	534.84	88.72784345	173.0856058	0.189719132	0.323621281	50	45	467.68	67.16	0.143602463												1	0
212	19		518.5050505	468.92	566.32	39.50036941	83.98139736	0.084236905	0.148293186	50	50	468.92	97.4	0.207711337	1	2	1320	270	3415	620	4800	1600	200	495	150	0	0
213	21		550.4949495	530.5	571.96	67.93702066	40.91452514	0.128062244	0.071533892	50	50	530.5	41.46	0.078152686	1	2	3420	900	10449	3030	3300	0	0	7029	2130	0	0
214	20	576	516.5789474	545.54	494.02	190.9713313	56.08902908	0.350059265	0.113535948	47	49	545.54	-51.52	-0.094438538	0	0	0	0	99	30	3600	0	0	99	30	0	0
215	21	526	508.1428571	511.96	503.98	81.9945145	44.37800981	0.160158048	0.088055101	50	49	511.96	-7.98	-0.015587155	0	0	0	0	594	180	4200	0	0	594	180	0	0
216	18	536.9166667	439.4827586	412.7	489.8	51.10223846	163.3205187	0.123824178	0.33344328	50	38	412.7	77.1	0.186818512	1	2	1245	215	13311.5	2020	3385	10400	1300	1666.5	505	0	0
217	20		473.5151515	438.64	509.28	37.15810676	57.49571058	0.08471208	0.11289607	50	50	438.64	70.64	0.161043225	1	2	615	150	3642	640	6840	2400	300	627	190	0	0
218	22	529	517.4020619	483.42	551.26	53.95920228	66.24161402	0.111619714	0.120164013	50	48	483.42	67.84	0.140333457	0	2	210	60	3147	950	3240	0	0	2937	890	0	0
219	18	570	510.5612245	481.06	543.32	52.64413063	55.2428553	0.109433606	0.101676462	50	49	481.06	62.26	0.129422525	1	2	1860	480	16075.5	2865	2100	10800	1350	3415.5	1035	0	0
220	22	411.3333333	415.59375	401.56	428.6	28.08526377	40.05200701	0.069940392	0.093448453	50	47	401.56	27.04	0.067337384	0	2	600	160	5470.5	1465	3120	960	120	3910.5	1185	0	0
221	20		593.0606061	572.8	612.36	98.11072462	75.51017231	0.17128269	0.123310099	50	50	572.8	39.56	0.069064246												1	0
222	20		470.6767677	441.92	499.28	40.04784893	50.14836763	0.090622395	0.100441371	50	50	441.92	57.36	0.129797248	0	1	0	0	1116	210	3960	720	90	396	120	0	0
