# Supplementary material for: Self-reported free-living physical activity and executive control in young adults
Source: PLoS One. 2018 Dec 26;13(12):e0209616. doi: 10.1371/journal.pone.0209616 (PMC6306224; doi:10.1371/journal.pone.0209616)
Supplement: S1 Dataset — (ZIP) [file pone.0209616.s001.zip › e3.csv]

sub_num	age	flanker_compat_follow_error_rt	flanker_compat_follow_correct_rt	flanker_compat_congruent_rt	flanker_compat_incongruent_rt	flanker_compat_congruent_rtsd	flanker_compat_incongruent_rtsd	flanker_compat_congruent_rtcov	flanker_compat_incongruent_rtcov	flanker_compat_congruent_correct	flanker_compat_incongruent_correct	flanker_compat_conflict_intercept	flanker_compat_conflict_slope	flanker_compat_conflict_slope_norm	flanker_incompat_follow_error_rt	flanker_incompat_follow_correct_rt	flanker_incompat_congruent_rt	flanker_incompat_incongruent_rt	flanker_incompat_congruent_rtsd	flanker_incompat_incongruent_rtsd	flanker_incompat_congruent_rtcov	flanker_incompat_incongruent_rtcov	flanker_incompat_congruent_correct	flanker_incompat_incongruent_correct	flanker_incompat_conflict_intercept	flanker_incompat_conflict_slope	flanker_incompat_conflict_slope_norm	acsm_active	ipaq_category	ipaq_total_mod_MET	ipaq_total_mod_time	ipaq_total_pa_MET	ipaq_total_pa_time	ipaq_total_sit_time	ipaq_total_vig_MET	ipaq_total_vig_time	ipaq_total_walk_MET	ipaq_total_walk_time	ipaq_outlier	exclude
44	20																											0	1	0	0	1386	420	5040	0	0	1386	420	0	1
155		566	577.4489796	557.22	599.04	75.86273587	65.5043105	0.136145034	0.109348809	50	49	557.22	41.82	0.075051147	598	570.4226804	582.78	565.06	88.34794155	80.19756472	0.151597415	0.14192752	49	49	582.78	-17.72	-0.030405985	0	0	210	60	474	140	2520	0	0	264	80	0	1
162	35	810	813.2653061	781.72	857.84	147.6510005	152.0797804	0.188879651	0.177282221	50	49	781.72	76.12	0.097375019	944.6666667	956.0625	941.1	972.6	143.9784919	143.4439377	0.152989578	0.147485027	48	49	941.1	31.5	0.03347147	1	2	810	180	10308	1520	7200	8640	1080	858	260	0	1
189	19		547.3939394	518.5	575.7	63.00574966	79.1707661	0.121515428	0.137520872	50	50	518.5	57.2	0.110318226		551.8585859	525.2	582.48	89.10621958	93.29615781	0.1696615	0.160170577	50	50	525.2	57.28	0.109063214	1	2	8265	1500	12477	2520	4800	1440	180	2772	840	0	1
1	21	517.25	481.1368421	451.74	512.22	85.28291692	88.43798473	0.188787614	0.172656251	47	49	451.74	60.48	0.133882322	453.5555556	460.0444444	473.18	447.46	99.43753859	79.05493053	0.210147383	0.176674855	44	47	473.18	-25.72	-0.054355636												1	0
2	21		529.040404	509.12	548	82.87207747	60.75847132	0.162775136	0.110873123	50	50	509.12	38.88	0.076367065		689.2020202	661.46	718.38	97.12083994	133.8122184	0.146827986	0.18626941	50	50	661.46	56.92	0.086052067	0	0	0	0	491.7	149	3300	0	0	491.7	149	0	0
3	20	686	449.4329897	436.28	471.4	81.43710231	65.50681535	0.18666247	0.138962273	50	48	436.28	35.12	0.080498762		508.2626263	518.6	502.32	62.60338388	50.02058352	0.120716128	0.09957912	50	50	518.6	-16.28	-0.03139221	0	1	720	180	1309	330	3000	160	20	429	130	0	0
4	23	626	608.3877551	583.82	634.88	82.19233044	144.410362	0.140783684	0.227460878	49	50	583.82	51.06	0.087458463	970	565.5204082	577.62	562.32	143.9632734	100.6096599	0.249235264	0.178918872	50	49	577.62	-15.3	-0.026488002	1	1	990	270	1336.5	375		0	0	346.5	105	0	0
5	34	491.75	460.3368421	424.44	499.16	41.06498583	57.88213217	0.09675098	0.115959076	50	46	424.44	74.72	0.176043728	582.3333333	476.40625	449.88	512.6	54.24007104	88.24779583	0.120565642	0.172157229	50	47	449.88	62.72	0.139414955	0	2	1380	360	3660	880	3360	960	120	1320	400	0	0
6	19	391.9090909	435.1477273	414.74	445.3	167.5988663	166.9449683	0.404105865	0.374904488	49	40	414.74	30.56	0.073684718	442.2142857	448.4352941	431.7	463.66	126.4688798	62.2124766	0.292955478	0.134176933	47	39	431.7	31.96	0.074032893	0	2	900	240	5949	1770	2040	0	0	5049	1530	0	0
7	20	455	502.8571429	485.08	522.5	73.17266134	63.65219588	0.150846585	0.121822384	50	49	485.08	37.42	0.077141915		469.8585859	461.34	478.66	36.32484392	66.41723713	0.078737686	0.138756606	50	50	461.34	17.32	0.03754281	1	1	1020	290	1648.5	395	2700	480	60	148.5	45	0	0
8	18	814.3333333	690.2133333	662.56	793.64	297.6999009	390.2284919	0.449317648	0.491694587	41	35	662.56	131.08	0.197838686	525.5	528.3917526	529.84	530.52	143.1829656	167.354596	0.27023812	0.315453887	48	50	529.84	0.68	0.001283406	1	2	1300	340	20179	4480	1230	8880	1110	9999	3030	0	0
9	19	534	471.744898	427.1	530.3	42.70078621	100.9437609	0.099978427	0.19035218	50	49	427.1	103.2	0.241629595	502	526.9693878	511.78	542.02	96.77246404	110.9597261	0.189089968	0.204715188	50	49	511.78	30.24	0.059087889	1	2	952.5	215	11790	2730	3360	4320	540	6517.5	1975	0	0
10	25		564.6464646	535.5	595.94	99.46802378	91.73951811	0.185747944	0.153940863	50	50	535.5	60.44	0.11286648	932.3333333	604.0625	614.72	610.7	169.5416438	155.5082844	0.275803038	0.254639405	49	48	614.72	-4.02	-0.006539563	0	0	0	0	528	160		0	0	528	160	0	0
11	21	631.6666667	502.6354167	472.94	538.88	80.99166246	90.98926602	0.171251454	0.168848846	49	48	472.94	65.94	0.13942572	685.8	567.7659574	534.7	615.1	96.02045913	120.0706	0.179578192	0.195205007	47	48	534.7	80.4	0.15036469	0	1	80	20	1558	240	2940	1280	160	198	60	0	0
12	24	423	418.8829787	405.84	432.56	33.39030777	39.44780069	0.082274561	0.091196136	50	45	405.84	26.72	0.065838754	498	461.78125	443.12	484.06	61.02747458	69.08362575	0.13772223	0.142717072	48	48	443.12	40.94	0.092390323	1	2	4380	1200	18774	5220	3840	1920	240	12474	3780	0	0
13	20	1411	538.2142857	514.54	578.14	103.1320157	148.1438917	0.200435371	0.256242245	50	49	514.54	63.6	0.123605551	614	579.8105263	566.44	598.36	122.4075094	176.5110576	0.216099692	0.294991406	49	47	566.44	31.92	0.056351953	1	2	120	30	7113	1380		4320	540	2673	810	0	0
14	19	467.3333333	427	397.72	458.98	30.91531554	44.30851487	0.077731358	0.096536919	50	47	397.72	61.26	0.154027959	478	472.6938776	438.86	508.08	40.90507179	66.05867522	0.093207565	0.130016287	50	49	438.86	69.22	0.157726838	1	2	360	90	3502.5	615	3270	2400	300	742.5	225	0	0
15	20	470	556.0714286	534.72	575.48	68.12984003	82.90029418	0.127412178	0.144054171	50	49	534.72	40.76	0.07622681		568.5555556	548.84	587.32	87.80529481	119.1282005	0.15998341	0.20283355	50	50	548.84	38.48	0.070111508	1	2	240	60	4734	1080	2520	1920	240	2574	780	0	0
16	20	447.625	398.3076923	390.3	414.46	37.86617143	55.48127465	0.097018118	0.133864003	49	43	390.3	24.16	0.061901102	488.6923077	439.9186047	432.9	459.22	56.50510181	63.93915794	0.130526916	0.139234262	44	43	432.9	26.32	0.060799261	1	2	840	240	4821	1190	3060	1440	180	2541	770	0	0
17	20	662	503.7244898	484.92	525.72	98.24310538	125.3385684	0.202596522	0.238413164	50	49	484.92	40.8	0.08413759	558	523.3571429	534.26	516.78	114.5749572	73.34578157	0.214455428	0.141928445	49	50	534.26	-17.48	-0.032718152	0	1	0	0	2422	620	3180	640	80	1782	540	0	0
18	21		464.8585859	423.2	508.22	46.05985458	79.62829207	0.108837085	0.156680753	50	50	423.2	85.02	0.200897921		581.4646465	559.38	602.92	74.66110918	54.77964764	0.133471181	0.090857241	50	50	559.38	43.54	0.077836176	1	2	1290	360	6078	1170	4800	3600	450	1188	360	0	0
19	18	551	538.1530612	512.92	565.72	83.38375509	70.69539142	0.162566784	0.124965339	50	49	512.92	52.8	0.10294003	586	589.628866	583.16	597.54	136.5036233	99.53364932	0.234075765	0.166572362	48	50	583.16	14.38	0.024658756	1	2	3550	840	10740.5	2905	1380	640	80	6550.5	1985	0	0
20	19	557	525.7204301	493.74	559.58	95.92041982	130.2894877	0.194273139	0.232834425	50	44	493.74	65.84	0.133349536	726.2857143	579.3478261	557.26	621.32	133.3105642	180.5056888	0.239225073	0.290519682	49	44	557.26	64.06	0.114955317	0	1	320	95	2026	555		320	40	1386	420	0	0
21	17	523.5	422.5806452	392.92	465.22	43.75061049	63.06209768	0.111347375	0.135553282	49	45	392.92	72.3	0.184006923	411.6666667	431.6354167	428.1	434.32	43.43761654	62.45763952	0.101466051	0.14380558	48	49	428.1	6.22	0.014529316	1	1	0	0	1493	310	4020	800	100	693	210	0	0
22	22	566	476.2959184	461.36	494.2	56.09167423	66.54107217	0.121578971	0.134644015	50	49	461.36	32.84	0.071180857	553	507.6020408	490.98	525.6	70.55363859	90.05009943	0.143699618	0.171328195	49	50	490.98	34.62	0.070512037	1	2	5520	1395	11887.5	3175	2340	840	105	5527.5	1675	0	0
23	21	513	523.1122449	486.12	561.78	88.068072	90.69173848	0.181165293	0.161436396	50	49	486.12	75.66	0.155640583	458	494.1122449	493.98	495.18	102.0325058	61.29976196	0.206551896	0.123792887	49	50	493.98	1.2	0.002429248	0	0	0	0	346.5	105	4440	0	0	346.5	105	0	0
24	19	546	425.5773196	404.84	453.32	45.62641555	69.5752243	0.112702341	0.153479274	50	48	404.84	48.48	0.119751013	635	482.9175258	465.66	506.98	109.5053088	106.4258849	0.23516151	0.209921269	50	48	465.66	41.32	0.08873427	1	1	0	0	1893	360	3480	1200	150	693	210	0	0
25	30	491.4285714	462.0978261	432.86	496.56	59.98469533	71.44632922	0.138577589	0.143882571	50	43	432.86	63.7	0.147160745	547.1	533.6455696	527.14	549.56	97.26945742	123.9881759	0.184523006	0.225613538	42	38	527.14	22.42	0.042531396	0	1	90	30	1301	340	3000	320	40	891	270	0	0
26	20	587.6428571	597.9647059	512.32	681.9	92.49300911	158.1263058	0.180537572	0.231890755	49	37	512.32	169.58	0.33100406	977.4	712.4361702	700.2	762.06	217.4116757	212.5872124	0.310499394	0.278963877	47	48	700.2	61.86	0.088346187	1	1	420	120	2103	630	2760	0	0	1683	510	0	0
27	20	532.9166667	583.8850575	579.82	572.7	271.7177925	221.5995883	0.468624388	0.386938342	46	42	579.82	-7.12	-0.012279673	783.4	607.5638298	563.92	663.86	142.5522232	269.1500613	0.252788025	0.405431961	47	48	563.92	99.94	0.17722372	1	1	350	110	1802	550	3000	0	0	1452	440	0	0
28	19		486.7676768	465.46	511.48	45.06558033	64.69370218	0.096819448	0.126483347	50	50	465.46	46.02	0.098869935		474.5454545	472.28	477.42	48.82916492	41.60950147	0.103390287	0.087154919	50	50	472.28	5.14	0.010883374	0	1	80	20	1790	410	4620	720	90	990	300	0	0
29	20	483	460.377551	447.66	473.08	123.6808945	66.76881834	0.276283104	0.141136422	50	49	447.66	25.42	0.056784167		484.9090909	479.18	497.52	94.29149117	87.62891145	0.196776767	0.176131435	50	50	479.18	18.34	0.038273718	1	2	2190	420	7302	1200	3000	4320	540	792	240	0	0
30	18	879.6666667	792.0104167	812.52	774.7	222.9856992	137.3605787	0.274437182	0.177308092	48	49	812.52	-37.82	-0.046546547		735.2020202	725.56	743.08	148.0331127	141.7171428	0.204026011	0.190715862	50	50	725.56	17.52	0.024146866	1	2	1050	175	12570	1615	2640	11520	1440	0	0	0	0
31	19	491.6666667	439.5333333	436.24	453.84	71.20495282	55.40660831	0.163224264	0.122084013	48	43	436.24	17.6	0.040344764	421.2222222	422.1851852	419.28	428.32	50.22319165	65.4711153	0.119784372	0.152855611	43	39	419.28	9.04	0.021560771	0	1	60	15	1710	515		0	0	1650	500	0	0
32	21	534.25	487.1894737	465.54	513.76	65.58596478	62.19999344	0.140881481	0.12106819	50	46	465.54	48.22	0.10357864	510	491.4742268	495.8	491.52	80.73463713	64.78197028	0.162837106	0.131799256	49	49	495.8	-4.28	-0.008632513	1	2	3360	900	11457	2670	3300	3840	480	4257	1290	0	0
33	21	546.875	499.6373626	468.32	536.4	102.577087	97.29211223	0.219032044	0.181379777	49	42	468.32	68.08	0.145370687	719.125	676.6703297	665.38	696.44	231.3076307	199.4226524	0.347632376	0.286345776	48	44	665.38	31.06	0.046680093	0	2	480	150	5118	1470	2280	480	60	4158	1260	0	0
34	19	490	486.2755102	474.52	500.1	48.70914929	87.10660839	0.102649307	0.174178381	50	49	474.52	25.58	0.053907106		562.5959596	533.88	592.06	67.5467004	124.0408771	0.12652038	0.209507275	50	50	533.88	58.18	0.1089758	1	2	11920	2850	32905	5620	1980	20160	2520	825	250	0	0
35	19	373.6666667	393.6041667	364.14	423.04	26.06350956	63.21649229	0.071575519	0.149433841	50	47	364.14	58.9	0.161750975		418.3131313	408.66	431.7	53.03083816	67.7261141	0.129767626	0.156882358	50	50	408.66	23.04	0.056379386	1	2	1300	370	5314	1330	3960	1440	180	2574	780	0	0
36	21	763.5	705.2473118	622.3	792.56	108.8373154	271.5755362	0.174895252	0.342656122	50	43	622.3	170.26	0.273597943	866	606.2959184	583.1	635.64	95.35267512	132.3333392	0.16352714	0.208189131	50	49	583.1	52.54	0.090104613	1	2	4500	980	8649	1810	3180	2400	300	1749	530	0	0
37	23	474.25	454.3157895	443.02	467.54	50.79229011	48.33438376	0.114650106	0.103380211	48	48	443.02	24.52	0.055347388	369	459.2346939	451.9	465	63.73902467	66.89101706	0.141046746	0.14385165	50	48	451.9	13.1	0.028988714	1	2	1000	280	4702	1060	4680	1920	240	1782	540	0	0
38	20	469.3333333	503.3125	451.4	553.54	31.80296482	208.7050658	0.070454065	0.377037009	50	47	451.4	102.14	0.226273815	514.5	434.1134021	427.42	447.68	54.50223362	69.53913595	0.127514467	0.155332237	50	48	427.42	20.26	0.047400683	1	2	2130	570	7926	2070	1860	1440	180	4356	1320	0	0
39	20	464.6666667	425.5833333	391.06	463.88	31.06898841	67.20867291	0.079448137	0.144883748	50	47	391.06	72.82	0.186211835		488.6666667	481.2	503.98	60.34222132	73.83254357	0.125399462	0.146498955	50	50	481.2	22.78	0.047339983	0	1	100	25	2525.5	760		0	0	2425.5	735	0	0
40	22		538.1818182	514.14	565.08	51.38212585	78.84157196	0.099938005	0.13952285	50	50	514.14	50.94	0.099078072		623.5656566	606.16	640.18	67.26474044	65.34670174	0.110968623	0.102075513	50	50	606.16	34.02	0.056123796	1	2	480	120	7194	1770	1560	2160	270	4554	1380	0	0
41	20	517.6666667	464.7916667	438.46	493.2	43.56005004	66.82355689	0.099347831	0.135489775	50	47	438.46	54.74	0.124846052	699	522.3367347	523.64	524.36	78.49990511	73.83040688	0.149911972	0.14080099	50	49	523.64	0.72	0.00137499	1	2	1680	440	4795	1270	3240	640	80	2475	750	0	0
42	21	503	548.6907216	515.32	578.86	95.55326327	165.8799677	0.185425101	0.286563189	50	48	515.32	63.54	0.123302026	462	526.4897959	528.46	525.26	77.62316349	79.34806043	0.146885599	0.15106435	50	49	528.46	-3.2	-0.006055331	1	2	6600	1800	7837.5	2175	2280	0	0	1237.5	375	0	0
43	21	442	489.9489796	462.12	518.34	64.32907744	72.21074882	0.13920427	0.13931155	50	49	462.12	56.22	0.121656713	698	562.5408163	541.42	588.22	101.3764635	121.2705341	0.187241815	0.206165268	49	49	541.42	46.8	0.086439363	0	2	720	240	3378	960	2880	480	60	2178	660	0	0
45	20	527	492.6428571	465.88	521.62	39.52609058	51.28945072	0.084841785	0.098327232	50	49	465.88	55.74	0.119644544	554	545.9690722	530.86	565.22	63.18292523	79.98144938	0.11901994	0.141504988	50	48	530.86	34.36	0.064725163	1	1	280	80	1453	350	2520	480	60	693	210	0	0
46	20	457	453.2842105	413.66	494.2	50.84213663	55.16801795	0.122908032	0.111630955	50	46	413.66	80.54	0.194700962	510	451.4387755	453.58	452.46	160.055104	54.81330466	0.352870726	0.121145084	49	50	453.58	-1.12	-0.002469245	0	2	310	80	3458	920	3600	640	80	2508	760	0	0
47	18	386	489.3469388	453.96	523.22	61.05566547	76.47496322	0.134495694	0.146162156	50	49	453.96	69.26	0.152568508		514.3030303	505.08	525.38	54.51636714	56.06915919	0.107936103	0.106721153	50	50	505.08	20.3	0.040191653	1	2	3120	740	5694	1520	2520	0	0	2574	780	0	0
48	19	484.6666667	468.2688172	426.42	511.22	55.51175275	69.41101777	0.130180931	0.135775239	50	44	426.42	84.8	0.198864969	588.7037037	515.2222222	493.78	575.82	76.48003341	171.267864	0.154886859	0.297432989	47	26	493.78	82.04	0.166146867												1	0
49	20	474	462.7916667	419.74	510.34	51.86277419	63.89136507	0.123559285	0.125193724	50	47	419.74	90.6	0.215847906	459.6666667	410.0537634	406.86	423.6	83.80443951	84.35566105	0.205978566	0.199139899	45	49	406.86	16.74	0.041144374	1	2	555	150	6237	1530	2220	1920	240	3762	1140	0	0
50	21	541	559.9285714	530.24	590.86	63.12622923	132.4734875	0.119052182	0.224204528	50	49	530.24	60.62	0.114325588	522.5	607.0927835	596.78	614.22	115.868555	79.81976892	0.19415623	0.129953061	48	50	596.78	17.44	0.029223499	0	2	90	30	3258	990	3420	0	0	3168	960	0	0
51	20	419.3333333	414.8850575	395.62	434.62	32.96311482	68.91725	0.083320143	0.15856898	50	37	395.62	39	0.098579445	484.8333333	436.827957	431.1	448.24	51.83382002	76.57584209	0.120236187	0.170836699	46	48	431.1	17.14	0.039758757	1	2	960	270	7899	1860	2220	2880	360	4059	1230	0	0
52	21	646.5	564.443299	539.14	594.36	118.4369306	130.2041976	0.219677506	0.219066218	49	49	539.14	55.22	0.102422376	698	653.0103093	619.48	690.22	131.0438842	135.7108706	0.211538523	0.196619731	49	49	619.48	70.74	0.114192549	0	0	85	25	121.3	36	2100	0	0	36.3	11	0	0
53	20	483.5	479.2527473	438.04	522.04	47.79845442	91.91921031	0.109118926	0.176076949	50	42	438.04	84	0.191763309	549.6	494.6276596	479.18	517.06	79.39302648	103.0768309	0.165685184	0.199351779	48	47	479.18	37.88	0.079051713	1	2	900	240	11772	1740	4200	10080	1260	792	240	0	0
54	19		494.7373737	465.2	524.82	45.21152102	49.65295478	0.097187276	0.094609494	50	50	465.2	59.62	0.128159931		454.2424242	446.8	468.94	59.92342052	73.82229352	0.134116877	0.15742375	50	50	446.8	22.14	0.049552372	1	2	0	0	4347	890	2460	2400	300	1947	590	0	0
55	21	526	455.1530612	437.28	474.16	41.7788346	35.85535568	0.095542523	0.075618685	50	49	437.28	36.88	0.084339554	462	469	457.7	480.72	35.62288304	46.41562017	0.077830201	0.096554377	50	49	457.7	23.02	0.050294953	1	2	420	90	5715	840	2700	4800	600	495	150	0	0
56	21	349	390.8444444	371.22	403.46	63.37748586	101.2794094	0.170727563	0.251027139	49	42	371.22	32.24	0.086848769	427.2	453.8510638	451.08	474.88	84.71966738	171.5732294	0.187815171	0.361298074	47	48	451.08	23.8	0.052762259	1	2	3480	920	12417	3030	2280	3360	420	5577	1690	0	0
57	18		532.0707071	487.78	575.86	54.32791217	108.1333285	0.1113779	0.187777113	50	50	487.78	88.08	0.180573209	579	542.4639175	551.46	535.18	125.8679596	62.04563495	0.228244949	0.115934144	48	50	551.46	-16.28	-0.029521633	1	2	900	250	3910.5	970	1980	1080	135	1930.5	585	0	0
58	19	426	446.0510204	425.16	468.46	44.01639769	42.24090773	0.103529019	0.090169721	50	49	425.16	43.3	0.101844012	976.25	482.6947368	495.26	510.16	153.0067105	106.7121553	0.308942193	0.209173897	49	47	495.26	14.9	0.030085208	0	2	1440	360	3469.5	975	1860	0	0	2029.5	615	0	0
59	21	591	523.122449	501	546.4	45.96493784	50.37249006	0.091746383	0.09218977	50	49	501	45.4	0.090618762		562.0909091	543.96	580.68	58.08718289	112.7101104	0.106785762	0.194100211	50	50	543.96	36.72	0.067504964	1	1	600	150	2283	660	3360	0	0	1683	510	0	0
60	19		506.1818182	489.34	524.76	51.34342555	85.61984321	0.104923827	0.163160003	50	50	489.34	35.42	0.07238321		534.3838384	538.24	530.74	58.94638172	60.96797754	0.10951691	0.11487353	50	50	538.24	-7.5	-0.013934304	1	2	265	70	3011.5	475	3060	2400	300	346.5	105	0	0
61	18		482.1919192	456.96	508.18	46.04521292	56.55616316	0.100764209	0.111291596	50	50	456.96	51.22	0.112088585		457.2929293	457.94	457.08	82.24488322	57.04414331	0.179597509	0.124801224	50	50	457.94	-0.86	-0.001877975	0	1	135	45	1917	585	5400	0	0	1782	540	0	0
62	19	484.5714286	604.1956522	567.94	623.34	134.0997816	220.4579288	0.236116107	0.353672039	49	44	567.94	55.4	0.097545515	639	600.8181818	561.86	652.66	90.28074353	203.3152383	0.16068192	0.311517847	47	42	561.86	90.8	0.161606094	1	1	580	155	1612	425	1500	240	30	792	240	0	0
63	17	526.5	477.172043	455.08	502.82	61.65203209	89.03764166	0.135475152	0.177076571	49	45	455.08	47.74	0.104904632	592.5	528.4210526	500.6	565.16	86.28122032	130.5682025	0.172355614	0.23102874	48	48	500.6	64.56	0.128965242	1	2	692.5	155	10141	1480	2500	8640	1080	808.5	245	0	0
64	19	498	461.1595745	438.48	486.48	158.1193349	88.31512224	0.360607861	0.181539061	49	46	438.48	48	0.109469075	646	543.625	529.38	563.22	103.3148329	100.9755052	0.19516195	0.179282528	48	49	529.38	33.84	0.063923835	1	2	1380	350	7222.5	1800	1110	1800	225	4042.5	1225	0	0
65	18	411.2	439.9787234	417.6	458.54	56.78063769	67.62115657	0.13596896	0.147470573	49	46	417.6	40.94	0.098036398	430.4	435.8085106	453.94	438.42	163.527369	66.80525764	0.360240052	0.152377304	50	45	453.94	-15.52	-0.03418954	1	2	2070	570	5733	1680	4680	0	0	3663	1110	0	0
66	21	408.25	386.9368421	372.96	407.34	34.54542115	56.7495788	0.092625003	0.139317471	48	48	372.96	34.38	0.092181467	385	369	371.82	368.02	42.76690023	38.74852993	0.115020441	0.105289196	48	48	371.82	-3.8	-0.010219999	0	1	620	125	1785.5	350	2760	720	90	445.5	135	0	0
67	27		556.4141414	522.98	592.5	83.85348982	74.41561445	0.160337852	0.125595974	50	50	522.98	69.52	0.132930514	763	715.744898	683.3	751.14	147.7915313	165.214148	0.216290841	0.219951205	50	49	683.3	67.84	0.099282892	0	2	1320	360	4884	1440	4800	0	0	3564	1080	0	0
68	21	737	565.5376344	582.08	575.82	179.9024498	181.2497082	0.309068255	0.314767997	49	45	582.08	-6.26	-0.010754535	584	519.9791667	509.66	533.3	87.33365763	111.8222441	0.171356704	0.209679813	48	49	509.66	23.64	0.046383864	1	2	1200	300	12936	2190		9360	1170	2376	720	0	0
69	19		465.0505051	424.4	504.76	38.46546291	80.77799256	0.090634927	0.160032476	50	50	424.4	80.36	0.18934967		509.2525253	484.88	534.34	55.71122336	107.9526748	0.11489693	0.202029934	50	50	484.88	49.46	0.10200462	1	2	3700	930	8824	1970	2550	2880	360	2244	680	0	0
70	20	488.7142857	500.0108696	464.68	535.8	171.6153078	96.67619001	0.369319333	0.180433352	49	44	464.68	71.12	0.153051562	522	469.5053763	463.56	483.1	58.62337766	81.57636963	0.126463409	0.168860215	45	49	463.56	19.54	0.042152041	1	2	2265	570	8823	1660	2220	5040	630	1518	460	0	0
71	18		529.7676768	498.54	573.8	73.93052723	118.4079768	0.148294073	0.206357576	50	50	498.54	75.26	0.150960806		515.9393939	526.26	510.12	143.447752	80.60198002	0.272579622	0.15800592	50	50	526.26	-16.14	-0.030669251	1	1	660	180	2325	535	4680	840	105	825	250	0	0
72	19	477	559.2040816	521.88	605.06	98.97982478	116.3328108	0.189660123	0.19226657	50	49	521.88	83.18	0.159385299	911	580.6382979	560.74	632.12	137.0661705	205.9078098	0.244438011	0.325741647	49	46	560.74	71.38	0.127296073	0	1	135	45	2793	765	4800	480	60	2178	660	0	0
73	19	481.5	446.5773196	419.36	474.24	49.36526086	59.85648141	0.117715712	0.12621559	50	48	419.36	54.88	0.130866082	434	437.6185567	438.54	435.92	61.02197998	71.90351812	0.139148037	0.164946591	50	48	438.54	-2.62	-0.005974369	0	1	990	250	2937	840	2460	0	0	1947	590	0	0
74	21	474	488.1836735	473.22	506.18	87.52475801	63.84953294	0.184955746	0.126139976	50	49	473.22	32.96	0.06965048		539.4747475	533.56	548.64	68.91555317	63.53779528	0.129161768	0.11580963	50	50	533.56	15.08	0.028262988	1	2	7740	1980	10512	2820	3840	0	0	2772	840	0	0
75	19	502	488.8762887	444.24	534.84	44.57397429	85.3151086	0.100337597	0.159515198	50	48	444.24	90.6	0.203943814	546.25	507.6736842	476.58	545.94	69.31239251	72.74204073	0.145437057	0.133241823	49	47	476.58	69.36	0.145536951	1	2	1170	315	5386.5	1080	2100	2880	360	1336.5	405	0	0
76	20	556.25	482.2197802	472.84	503.92	99.82624905	115.80135	0.211120567	0.22980106	50	42	472.84	31.08	0.06573048	614.6666667	478.9270833	462.98	508.02	75.07669276	106.1047788	0.162159689	0.208859452	50	47	462.98	45.04	0.09728282	1	2	3465	630	6699	1610	1980	0	0	3234	980	0	0
77	17	444	506.2857143	475.7	535.22	109.5259265	65.1495266	0.230241594	0.121724761	50	49	475.7	59.52	0.125120875	455	521.9081633	510.22	534.82	159.4127347	114.2111703	0.312439212	0.213550672	50	49	510.22	24.6	0.048214496	1	2	3082.5	795	5904	1650	2520	0	0	2821.5	855	0	0
78	17	527	472.6701031	447.64	501.72	45.17257611	66.02350849	0.100912734	0.131594332	50	48	447.64	54.08	0.120811366		474.7474747	486.84	465.8	66.83435509	60.16304378	0.137281972	0.129160678	50	50	486.84	-21.04	-0.043217484	1	2	2020	540	8686	2560	4305	0	0	6666	2020	0	0
79	19	510.173913	508.6842105	492.16	521.34	103.5777062	166.0303156	0.210455352	0.3184684	42	35	492.16	29.18	0.059289662	564.4375	511.4819277	536.58	504.48	213.924466	82.82295847	0.398681401	0.16417491	42	42	536.58	-32.1	-0.059823326	0	1	0	0	2691	730	2190	480	60	2211	670	0	0
80	22		496.4040404	490.74	502.88	66.83357643	46.05304838	0.13618938	0.091578604	50	50	490.74	12.14	0.024738151	817.6666667	620.7708333	615.84	635.36	98.3107028	170.2896404	0.159636761	0.268020713	50	47	615.84	19.52	0.031696545	1	2	2420	650	10286	2350	2400	3840	480	4026	1220	0	0
81	20		480.4747475	452.42	508	49.52595279	53.95916824	0.109468973	0.106218835	50	50	452.42	55.58	0.122850449		444.0707071	454.48	433.36	50.74596194	37.81089358	0.111657195	0.087250539	50	50	454.48	-21.12	-0.046470692	1	2	1280	330	4781	1220	1890	960	120	2541	770	0	0
82	22	668.75	576.1052632	550.46	617.02	86.95887135	90.00237865	0.157974914	0.145866226	50	46	550.46	66.56	0.120917051	604.9090909	528.1363636	522.04	551.88	86.37104579	83.99991254	0.165449095	0.152206843	46	43	522.04	29.84	0.057160371	0	0	30	10	558	170	360	0	0	528	160	0	0
83	20	614	543.7142857	541.24	551.62	81.28472508	69.18295473	0.150182405	0.125417778	50	48	541.24	10.38	0.019178183	654	674.814433	653.02	695.26	71.5095227	117.4608593	0.109505869	0.168945228	48	50	653.02	42.24	0.064684083	0	2	660	180	5298	1500	1140	480	60	4158	1260	0	0
84	21	685	674.8020833	673.56	675.12	189.0860035	134.0131946	0.280726295	0.198502777	48	49	673.56	1.56	0.002316052	578	716.1122449	679.92	747.02	148.8972855	132.6556829	0.21899236	0.177579828	49	50	679.92	67.1	0.098688081	1	2	1080	200	5190	1360	3840	480	60	3630	1100	0	0
85	18	464.6666667	450.40625	424.68	476.84	56.68402935	41.821467	0.133474685	0.08770545	50	47	424.68	52.16	0.122821889		452.3838384	447.64	456.78	54.81872166	64.477267	0.122461625	0.141156064	50	50	447.64	9.14	0.020418193	1	2	740	170	8255	1550	2160	5040	630	2475	750	0	0
86	22	463	478.9489796	474.9	482.72	140.6235748	60.0289182	0.296111971	0.124355565	50	49	474.9	7.82	0.016466625	486	467.4489796	445.5	489.88	55.56105302	100.4885291	0.124716168	0.205128867	50	49	445.5	44.38	0.099618406	0	0	110	20	440	120		0	0	330	100	0	0
87	26	746	513.3367347	512.98	516.98	97.65589107	70.08347501	0.190369783	0.135563223	50	48	512.98	4	0.007797575	874	647.0103093	658.2	661.2	120.9828795	179.9798175	0.18380869	0.272201781	48	50	658.2	3	0.004557885	1	2	930	245	4026	1055	4080	720	90	2376	720	0	0
88	20		473.1111111	449.02	498.58	74.22703452	59.2645711	0.165308972	0.118866724	50	50	449.02	49.56	0.110373703	454	414.0510204	407.24	421.52	48.77208971	56.78827128	0.119762523	0.134722602	49	50	407.24	14.28	0.035065318	1	2	855	185	3982.5	620	4080	2880	360	247.5	75	0	0
89	21	550.3333333	467.9354839	447.14	497.92	69.74414173	75.8825193	0.15597831	0.152399019	48	46	447.14	50.78	0.113566221	507.8571429	492.173913	478.94	507.86	84.36882343	71.72823143	0.176157396	0.141236229	46	47	478.94	28.92	0.060383347	0	2	840	180	4998	1440	2760	0	0	4158	1260	0	0
90	18	383	377.7857143	362.84	392.52	20.20846458	32.22385984	0.05569525	0.082094823	50	49	362.84	29.68	0.08179914	455	409.7634409	407.06	419.78	50.37751766	42.50920188	0.12375944	0.101265429	47	47	407.06	12.72	0.031248465	1	2	210	60	6195	1425	2700	2520	315	3465	1050	0	0
91	20	442.5	475.4947368	452.86	496.6	60.7087426	67.74140506	0.134056315	0.136410401	50	46	452.86	43.74	0.096586141		516.6868687	499.92	534.1	63.31000501	69.97937014	0.126640272	0.131022973	50	50	499.92	34.18	0.068370939	1	2	0	0	3712	840	3600	1600	200	2112	640	0	0
92	24	541	519.7142857	487.38	552.32	49.19303501	52.1530088	0.100933635	0.094425349	50	49	487.38	64.94	0.133243055	556.5	545.185567	520.1	570.4	52.29049549	72.71442605	0.100539311	0.127479709	49	49	520.1	50.3	0.096712171	1	1	1010	270	1865	465	810	360	45	495	150	0	0
93	22		555.6666667	514.86	597	88.8054535	93.69620906	0.172484663	0.156945074	50	50	514.86	82.14	0.159538515		498.2727273	508.76	486.9	88.8538263	67.38807803	0.174647823	0.138402296	50	50	508.76	-21.86	-0.042967214	1	2	2230	560	3847	1050	4320	0	0	1617	490	0	0
94	20	526	460.8367347	439.5	488.2	41.70755817	63.51377803	0.094897743	0.130097866	50	49	439.5	48.7	0.110807736	470	493.5306122	470.92	518.44	42.72256967	155.7612197	0.090721502	0.300442133	49	50	470.92	47.52	0.100908859	1	2	1080	300	3060	900	3240	0	0	1980	600	0	0
95	21	687	655.4897959	639.32	672	116.8926666	131.1904675	0.182839058	0.19522391	50	49	639.32	32.68	0.051116812	974	863.0108696	822.96	918.18	173.5243275	194.5553476	0.210853902	0.211892382	48	45	822.96	95.22	0.115704287												1	0
96	19		466.989899	427.98	506.64	33.33717053	76.71754715	0.077894225	0.151424181	50	50	427.98	78.66	0.183793635	443	494.185567	475.68	515.76	52.71813381	69.67052491	0.110826887	0.135083227	50	48	475.68	40.08	0.084258325	0	1	480	120	1215	300	3720	240	30	495	150	0	0
97	38		556.979798	541.96	572.18	76.87677922	53.25130639	0.141849545	0.093067403	50	50	541.96	30.22	0.055760573		595.040404	575.82	614.16	77.77510488	102.1454265	0.135068433	0.16631729	50	50	575.82	38.34	0.066583307	1	1	1290	315	1950	515	3300	0	0	660	200	0	0
98	19	387	398.0204082	389.9	407.72	32.32125099	41.72408887	0.082896258	0.102335154	50	49	389.9	17.82	0.045704027	624.25	576.6436782	548.42	623.94	176.9287981	183.5833137	0.32261551	0.29423232	49	39	548.42	75.52	0.137704679	0	1	225	60	1512	450	2490	0	0	1287	390	0	0
99	21	454	488.8265306	449.26	527.86	54.4650459	63.54751075	0.121232796	0.120387055	50	49	449.26	78.6	0.174954369	772.3333333	657.76	595.36	775.16	109.7925242	268.2841442	0.184413673	0.346101636	42	34	595.36	179.8	0.30200215	1	1	720	180	1650.5	405	1350	320	40	610.5	185	0	0
100	18	462	444.2857143	422.62	467.84	55.62369558	64.21213567	0.131616335	0.137252342	50	49	422.62	45.22	0.106999195	381	471.2244898	469.62	472.5	61.01083544	67.24012711	0.129915326	0.142307147	49	50	469.62	2.88	0.006132618	0	1	350	100	2660	800	3090	0	0	2310	700	0	0
101	20	518	471.3265306	432.1	513.12	55.57941551	63.58784379	0.12862628	0.123923924	49	50	432.1	81.02	0.187502893	494	533.3163265	518.7	566.28	79.40627899	169.5196142	0.1530871	0.299356527	49	50	518.7	47.58	0.091729323	0	1	0	0	693	210	3540	0	0	693	210	0	0
102	21	500	521.1326531	482.18	560	157.9117152	60.0238048	0.327495365	0.107185366	49	50	482.18	77.82	0.161392011	695.75	552.2947368	504.34	610.9	66.14381672	167.912544	0.131149258	0.274860933	50	46	504.34	106.56	0.211286037	0	0	495	90	975	150	1995	480	60	0	0	0	0
103	19	573.3333333	533.8958333	526.34	544.36	81.19530749	106.1429071	0.154263988	0.194986603	49	48	526.34	18.02	0.034236425	543.5714286	507.0543478	518.84	502.82	90.10863285	111.6860925	0.173673257	0.222119431	47	46	518.84	-16.02	-0.030876571	1	2	2250	570	13660	2290	2370	9760	1220	1650	500	0	0
104	18	434	415.4591837	388.74	443.18	40.07330528	56.18471359	0.103085109	0.126776284	50	49	388.74	54.44	0.140042188	507.2857143	482	445.14	521.68	79.88180299	119.7201567	0.179453212	0.229489642	48	45	445.14	76.54	0.171945905	0	2	645	165	6189	1845	1650	0	0	5544	1680	0	0
105	18	547.1666667	496.2043011	470.44	528.74	63.75852404	69.27048728	0.135529555	0.131010492	50	44	470.44	58.3	0.123926537	670	505.556701	508.02	509.34	108.3587183	101.6295012	0.213296166	0.199531749	50	48	508.02	1.32	0.002598323												1	0
106	19	645.6666667	527.0208333	491.94	568.78	153.0447994	153.3257557	0.311104605	0.269569527	49	48	491.94	76.84	0.15619791	631	513.8877551	485.84	546.5	45.24011224	89.9056762	0.093117307	0.164511759	50	49	485.84	60.66	0.12485592	1	1	990	300	2772	840	2340	0	0	1782	540	0	0
107	20		467.5050505	435.42	504.16	56.59310191	59.61247644	0.129973593	0.118241186	50	50	435.42	68.74	0.157870562		544.3030303	503.28	593.14	63.29975336	139.8526936	0.125774426	0.235783615	50	50	503.28	89.86	0.17854872	0	1	210	60	1018.5	305	4200	0	0	808.5	245	0	0
108	18	551.5	518.5154639	503.82	538.84	94.31161765	99.98007148	0.18719308	0.185546863	50	48	503.82	35.02	0.069508952	653	565.46875	545.3	592.52	127.5008203	185.8842343	0.233817752	0.313718076	50	46	545.3	47.22	0.086594535	1	1	545	150	2970.5	885	3510	0	0	2425.5	735	0	0
109	22	471	430.8979592	410.1	453.34	43.36002579	40.18559494	0.105730373	0.088643391	50	49	410.1	43.24	0.105437698		423.4141414	412.08	437.02	34.59021921	54.31483805	0.083940544	0.124284559	50	50	412.08	24.94	0.060522229	1	1	210	60	1920	450		720	90	990	300	0	0
110	18	595	535.9591837	540.4	535.54	143.576759	76.58054583	0.265686082	0.142996874	50	49	540.4	-4.86	-0.008993338	582.6666667	543.0860215	556.18	534.1	102.5677855	83.02206493	0.184414732	0.155442923	46	48	556.18	-22.08	-0.039699378	1	2	2325	520	3018	730	5040	0	0	693	210	0	0
111	20		515.7373737	503.6	526.92	57.34820247	55.17202781	0.113876494	0.10470665	50	50	503.6	23.32	0.046306593		524.1414141	528.88	519.88	68.98377212	80.99222437	0.130433694	0.155790229	50	50	528.88	-9	-0.017017093	1	1	800	220	2384	700	3540	0	0	1584	480	0	0
112	20	537.5142857	610.796875	630.6	538.06	382.8538379	213.6560664	0.607126289	0.39708595	40	25	630.6	-92.54	-0.146749128	459.1875	488.8072289	517.74	449.74	302.148822	133.2079562	0.583591807	0.296188812	41	43	517.74	-68	-0.131340055	0	1	960	240	1992	510	4200	240	30	792	240	0	0
113	18		553.1616162	527.98	583.56	82.9116791	64.53290886	0.157035644	0.110584874	50	50	527.98	55.58	0.105269139		457.3030303	466.6	468.86	67.59664283	159.6792717	0.144870645	0.340569193	50	50	466.6	2.26	0.004843549	0	2	1050	270	4584	1170	2580	960	120	2574	780	0	0
114	18	484.25	505.3473684	483.16	526.42	119.9682543	116.1485836	0.248299227	0.220638622	49	47	483.16	43.26	0.089535558	454	463.5052632	444.14	483.3	83.59596953	103.4613701	0.188219862	0.214072771	48	48	444.14	39.16	0.088170397	0	1	720	180	2799	810	3600	0	0	2079	630	0	0
115	19	515	541.0412371	516.12	567.22	84.60077676	92.50180142	0.163916874	0.163079231	50	48	516.12	51.1	0.099007983		551.6969697	572.58	531	100.0400104	60.98644881	0.174717961	0.114852069	50	50	572.58	-41.58	-0.072618673	1	1	1895	490	2340.5	625	3240	0	0	445.5	135	0	0
116	21	493	498.3020833	466.04	531.52	158.3309579	160.3567757	0.339736842	0.301694716	49	48	466.04	65.48	0.140502961	566	453.622449	439.54	470.34	51.49091856	54.6520011	0.117147287	0.116196796	50	49	439.54	30.8	0.070073258	1	2	1320	240	5254.5	1005	2820	2400	300	1534.5	465	0	0
117	19	476.5	469.1789474	451.98	488.76	43.7910111	51.05801422	0.096887055	0.104464388	50	46	451.98	36.78	0.081375282	462	472.5714286	468.66	477.14	48.4155524	88.1466797	0.103306347	0.184739657	50	49	468.66	8.48	0.018094141												1	0
118	22	381	437.6804124	415.02	458.36	39.21655731	73.88787976	0.094493175	0.161200541	50	48	415.02	43.34	0.104428702	384	423.8	414.12	431.62	55.68484204	95.43560496	0.134465474	0.221110247	49	47	414.12	17.5	0.042258283												1	0
119	19		440.6767677	426.74	453.82	27.95609532	31.03894197	0.065510839	0.06839483	50	50	426.74	27.08	0.063457843		457.1414141	448.04	466.88	49.50034426	52.77624698	0.110481975	0.113040282	50	50	448.04	18.84	0.042049817	0	1	180	60	1302	400	2220	0	0	1122	340	0	0
120	19	472.3333333	484.3010753	491.68	495.8	178.646663	82.17229286	0.363339292	0.165736775	49	45	491.68	4.12	0.008379434	607	484.875	459.1	519.44	85.67505054	125.4006087	0.186615227	0.241415002	50	47	459.1	60.34	0.131431061	1	1	720	170	1512	410	3600	0	0	792	240	0	0
121	22		512.4747475	489.62	539.3	50.85469095	76.73017925	0.103865632	0.142277358	50	50	489.62	49.68	0.101466443		427.8484848	427.72	433.36	52.28612022	72.29213975	0.122243805	0.166817749	50	50	427.72	5.64	0.013186197	0	1	85	25	695.5	210	3420	0	0	610.5	185	0	0
122	18	451.2941176	454.6219512	418.86	493.62	83.03429584	163.5417802	0.198238781	0.33131109	47	36	418.86	74.76	0.178484458	414	428.755102	421.72	436.7	62.31684674	75.97589575	0.147768298	0.17397732	50	49	421.72	14.98	0.035521199	0	1	0	0	792	240	3960	0	0	792	240	0	0
123	18		451.5959596	427.98	476.86	49.27535709	46.47404806	0.115134719	0.097458474	50	50	427.98	48.88	0.114210944	562	509.5306122	472	548.12	61.29953224	119.1059621	0.12987189	0.217299062	49	50	472	76.12	0.161271186	1	2	525	150	3702	600	2760	2880	360	297	90	0	0
124	23		506.7474747	489.44	522.8	82.04208975	50.3254713	0.167624407	0.096261422	50	50	489.44	33.36	0.068159529		496.6969697	488.5	506.44	61.85310115	77.50448572	0.126618426	0.153037844	50	50	488.5	17.94	0.036724667	0	1	420	120	1080	320	4560	0	0	660	200	0	0
125	19	518	425.6836735	407.88	445.48	28.48246149	40.94458176	0.069830493	0.091911156	50	49	407.88	37.6	0.092183976		425	435.04	417.84	119.3748957	41.42677829	0.274399815	0.099145075	50	50	435.04	-17.2	-0.039536594	1	1	390	110	1380	410	2320	0	0	990	300	0	0
126	18		515.1313131	490.22	542.98	45.28021147	66.06659905	0.092367124	0.121674093	50	50	490.22	52.76	0.107625148		583.8686869	562.32	606.2	72.96055406	92.83736053	0.129749171	0.153146421	50	50	562.32	43.88	0.07803386	1	2	1160	300	8117	1810	2820	3360	420	3597	1090	0	0
127	22		713.5252525	713.78	711	151.5603591	118.0848882	0.212334836	0.166082824	50	50	713.78	-2.78	-0.003894757		658.7676768	676.96	642.2	141.032629	89.57814967	0.208332293	0.139486374	50	50	676.96	-34.76	-0.051347199	0	2	2340	585	7227	1895	3960	960	120	3927	1190	0	0
128	20	430.6	444.712766	418.58	470.96	49.67777395	64.34694227	0.118681671	0.136629315	50	45	418.58	52.38	0.125137369	531.3333333	452.4375	450.94	462.76	78.34810079	71.83216266	0.173743959	0.155225522	48	49	450.94	11.82	0.026211913	1	2	440	120	3959	930	3000	1440	180	2079	630	0	0
129	20	409	519.9795918	502.16	555.18	150.0122934	67.59836069	0.298734056	0.121759359	49	50	502.16	53.02	0.105583878		634.4747475	624.24	643.56	86.80439188	135.8618987	0.139056119	0.211109918	50	50	624.24	19.32	0.030949635	1	1	880	245	1511.5	415	3600	120	15	511.5	155	0	0
130	22	541.8	559.3085106	534.96	598.08	106.5779316	165.7162364	0.199225983	0.277080385	49	46	534.96	63.12	0.11799013	665.9285714	590.4	577.18	624.06	117.3739341	152.0289191	0.203357591	0.243612664	44	41	577.18	46.88	0.081222496	1	1	1050	250	1380	350	1800	0	0	330	100	0	0
131	18	413.6666667	418.25	393.52	441.76	40.08218088	55.51045498	0.101855511	0.125657495	50	47	393.52	48.24	0.122585891	476.8	496.4787234	471.78	522.06	63.31917529	77.20933908	0.134213352	0.147893612	50	45	471.78	50.28	0.106575099	0	1	0	0	1464	230	3780	1200	150	264	80	0	0
132	21		499.4242424	477.36	523.14	94.78111411	79.46915972	0.198552694	0.151908016	50	50	477.36	45.78	0.095902464	655.6666667	562.5520833	573.24	561.04	99.05091661	83.32894247	0.172791355	0.148525849	49	48	573.24	-12.2	-0.021282534	1	2	660	210	3414	660	2580	2160	270	594	180	0	0
133	19		538.2525253	490.74	587.28	71.44422971	60.54279647	0.145584688	0.103090172	50	50	490.74	96.54	0.196723316	522	490.6122449	473	513.24	68.44541994	78.38485901	0.144704905	0.152725546	49	50	473	40.24	0.085073996												1	0
134	20	438	448.4845361	435.32	461.24	44.96549244	41.9696489	0.103292963	0.090993081	50	48	435.32	25.92	0.059542406	518	511.5816327	483.14	540.82	81.774955	125.9186148	0.169257265	0.232829065	50	49	483.14	57.68	0.119385685	1	2	210	60	4723.5	915	5820	2880	360	1633.5	495	0	0
135	21		585.0808081	543.88	628.2	64.30051893	77.28531819	0.118225562	0.123026613	50	50	543.88	84.32	0.155034199		691.2828283	632.36	753.36	78.62926702	160.7784329	0.124342569	0.213415144	50	50	632.36	121	0.191346701	0	2	720	180	9333	2790	3960	0	0	8613	2610	0	0
136	18		511.3434343	493.04	531.26	83.73255773	104.0974445	0.169829137	0.195944443	50	50	493.04	38.22	0.077519065	662	602.7216495	597.52	611.88	143.1645607	93.38894747	0.239597939	0.152626246	48	50	597.52	14.36	0.024032668	0	1	360	100	843	225	2760	120	15	363	110	0	0
137	28	420	527.7916667	518.38	531.76	175.8704173	86.6109198	0.339269295	0.162875959	49	48	518.38	13.38	0.025811181	788.3333333	698.7916667	701.76	701.46	260.4640725	196.0756008	0.371158334	0.279524992	47	50	701.76	-0.3	-0.000427497												1	0
138	19		441.6666667	444.94	438.64	74.90304209	56.31353917	0.168344141	0.128382134	50	50	444.94	-6.3	-0.014159212	490.5	453.742268	438.94	472.12	42.8811409	58.76679612	0.097692488	0.124474278	50	48	438.94	33.18	0.075591197	1	1	45	15	2143.5	480	3720	960	120	1138.5	345	0	0
139	19	507	448.1666667	415.32	485.2	40.15350138	48.75134744	0.096680876	0.100476808	50	47	415.32	69.88	0.168255803		465.6161616	453.88	480.38	60.17377556	115.4669119	0.132576398	0.240365777	50	50	453.88	26.5	0.058385476	0	1	70	20	1521	360	5580	560	70	891	270	0	0
140	20	531.6666667	445.1458333	418.62	475.66	69.8925969	54.75198627	0.166959526	0.115107401	49	48	418.62	57.04	0.136257226	593	431.90625	440.94	453.9	82.87891586	172.253521	0.187959622	0.379496632	47	50	440.94	12.96	0.029391754	1	2	820	220	3332.5	725	3540	1440	180	1072.5	325	0	0
141	20		583.5353535	545.5	621.16	57.33441108	82.21781921	0.105104328	0.132361741	50	50	545.5	75.66	0.138698442		631.7171717	633.52	630.12	107.7438838	110.0010464	0.170071795	0.174571584	50	50	633.52	-3.4	-0.005366839	1	2	570	150	4536	1010	2520	1920	240	2046	620	0	0
142	19	440	449.1938776	427.76	470.98	50.45003995	63.63784332	0.11794006	0.135117931	50	49	427.76	43.22	0.101037965		468.3232323	448.06	487.9	46.55582999	57.3778205	0.103905347	0.1176016	50	50	448.06	39.84	0.088916663	1	2	1230	310	7844	2300	3030	80	10	6534	1980	0	0
143	19	451	501.0721649	471.38	529.48	82.67218025	106.153766	0.175383301	0.200486829	49	49	471.38	58.1	0.123255123	574.6666667	524.0729167	526.84	526.5	75.45842483	159.1759712	0.143228352	0.30232853	49	48	526.84	-0.34	-0.000645357	1	2	4110	1035	7602	1495	1140	3360	420	132	40	0	0
144	19	487.75	496.9263158	491.92	501.14	161.8159499	74.24807013	0.328947694	0.148158339	49	47	491.92	9.22	0.018742885	539.625	550.6703297	540.82	559.38	85.10562225	129.2436222	0.157364044	0.231047986	45	47	540.82	18.56	0.034318257	1	1	840	240	1285.5	375	3360	0	0	445.5	135	0	0
145	19	521	504.5773196	487	522.3	67.19754612	72.77789808	0.137982641	0.13934118	50	48	487	35.3	0.0724846	727.1428571	682.2608696	640.1	732.16	183.3647252	245.7459581	0.286462623	0.335645157	47	46	640.1	92.06	0.143821278	1	2	1560	435	7531.5	1390	2580	4800	600	1171.5	355	0	0
146	19	504.8	448.3370787	477.34	437.04	191.7054086	78.56985972	0.401611867	0.179777274	45	44	477.34	-40.3	-0.084426195	538.8571429	415.6195652	443.36	404.68	122.5375844	68.89579235	0.276383942	0.170247584	47	46	443.36	-38.68	-0.087242873	1	2	1080	300	5238	1560	2760	0	0	4158	1260	0	0
147	19	403	447.3571429	424.54	469.9	45.8570138	55.21691918	0.108015767	0.117507808	50	49	424.54	45.36	0.106845056	507.6	543.6914894	527.72	557.62	65.04913057	61.42089321	0.123264478	0.110148297	47	48	527.72	29.9	0.056658834	1	2	640	170	5161	1540	2850	0	0	4521	1370	0	0
148	15	399.4	415.2021277	428.74	421.78	179.4731303	51.81572136	0.418605986	0.122850115	49	46	428.74	-6.96	-0.016233615		461.4141414	451.68	473.02	56.66278338	81.24201436	0.125448954	0.171751753	50	50	451.68	21.34	0.047245838	1	2	1340	305	10038.5	2300	3450	3600	450	5098.5	1545	0	0
149	21	560.6666667	483.875	458.06	515.2	76.83202192	124.5524232	0.167733533	0.24175548	49	48	458.06	57.14	0.124743483	626	478.0526316	476.42	493.04	88.07211563	69.56041567	0.184862339	0.141084731	48	48	476.42	16.62	0.034885185	0	1	780	150	1341	320	2100	0	0	561	170	0	0
150	18		441.7070707	423.76	459.66	64.64457298	65.05307409	0.152549965	0.141524331	50	50	423.76	35.9	0.084717765		424.9393939	414.48	436.04	53.80813989	120.0253307	0.129820835	0.275262202	50	50	414.48	21.56	0.052016985	0	1	380	100	2000	420	2940	960	120	660	200	0	0
151	20	451	442.4285714	422.72	464.3	50.87401004	56.94008666	0.120349191	0.122636413	50	49	422.72	41.58	0.098362983	399	431.8163265	414.64	450.88	63.82941552	102.0017287	0.153939358	0.226228107	49	50	414.64	36.24	0.087401119	1	2	5650	1330	7341	1700	5100	800	100	891	270	0	0
152	22	630	497.3402062	485.72	513.22	91.99002608	80.69754314	0.189389002	0.157237721	50	48	485.72	27.5	0.056616981	677	489.5714286	481.74	502.3	75.37655403	74.37666136	0.156467294	0.148072191	49	50	481.74	20.56	0.042678623	1	2	480	150	8013	1920	1680	2880	360	4653	1410	0	0
153	18	521.4444444	438.7888889	400.28	496.64	55.13695009	90.32453053	0.137745953	0.181871236	50	40	400.28	96.36	0.240731488	517.75	590.4210526	577.64	615.58	287.1494498	247.6621374	0.497107974	0.402323236	50	46	577.64	37.94	0.065681047	1	2	4590	1170	16428	3390	3000	7680	960	4158	1260	0	0
154	20	432.3333333	491.8333333	469.56	509.84	125.0737187	117.3723119	0.266363657	0.230214012	50	46	469.56	40.28	0.085782435	433.3333333	439.75	418.1	462	37.91464635	51.58705739	0.090683201	0.111660297	49	48	418.1	43.9	0.104998804	1	1	0	0	2826	600	3600	1440	180	1386	420	0	0
156	22	719.8421053	673.2875	685.72	673.42	344.8115155	279.9004262	0.502845936	0.415640204	43	38	685.72	-12.3	-0.017937351	591	551.6391753	543.12	562.78	149.2365114	95.95838596	0.274776313	0.170507811	49	48	543.12	19.66	0.036198262	0	2	180	60	3051	930	3120	0	0	2871	870	0	0
157	18	493.5	498.9157895	468.64	527.9	103.4429272	82.61275535	0.220730043	0.156493191	50	46	468.64	59.26	0.126451007	458.8571429	479.423913	445.6	517.66	71.16694945	145.7491009	0.159710389	0.281553724	49	44	445.6	72.06	0.161714542	1	1	1830	420	2424	600	1500	0	0	594	180	0	0
158	21	406.7857143	390.4941176	373.38	412.64	48.05561829	67.05458027	0.128704318	0.162501406	49	37	373.38	39.26	0.105147571	443.8	445.8617021	421	470.52	49.38478655	86.70057317	0.117303531	0.184265436	47	48	421	49.52	0.117624703	1	2	3660	960	9312	2160	3120	2880	360	2772	840	0	0
159	19	402	424.8556701	398.18	450.08	41.5994947	66.05558575	0.104474094	0.146764099	50	48	398.18	51.9	0.130343061	426	418.5714286	414.02	424.94	48.04992727	55.00367706	0.11605702	0.12943869	50	49	414.02	10.92	0.026375537	0	1	40	10	1228	370	3600	0	0	1188	360	0	0
160	20	382	430.7142857	413.96	446.86	53.05559656	43.72549343	0.128165998	0.097850543	50	49	413.96	32.9	0.079476278		443.3838384	432.66	454.38	55.32265654	58.32137914	0.127866354	0.128353755	50	50	432.66	21.72	0.050201082	1	2	2850	730	16056	2980	2280	9840	1230	3366	1020	0	0
161	20	438.3333333	419.5416667	397.88	442.28	30.83771875	40.26850696	0.077505074	0.091047542	50	47	397.88	44.4	0.111591435	413.6666667	431.0625	426.38	435.54	43.03908523	53.78422878	0.100940676	0.123488609	47	50	426.38	9.16	0.021483184	0	1	0	0	2304	570	3060	720	90	1584	480	0	0
163	21	458	479.1030928	469.94	487.46	146.6346856	58.22798612	0.312028526	0.119451824	50	48	469.94	17.52	0.037281355	620.5	537.9784946	544.18	542	238.830201	218.6892306	0.438880887	0.403485665	48	46	544.18	-2.18	-0.004006027	0	1	320	80	1611	400	1440	400	50	891	270	0	0
164	19	466	542.185567	519.46	567.52	160.295672	172.7312694	0.308581357	0.304361554	50	48	519.46	48.06	0.092519155		488.1212121	478.54	499.48	93.22831531	113.8549453	0.194818229	0.227946955	50	50	478.54	20.94	0.043758098	1	2	1550	350	4269.5	875	3600	1680	210	1039.5	315	0	0
165	21	630.5	536.5376344	514.68	568.44	104.7224592	132.6165502	0.20347101	0.233299117	47	47	514.68	53.76	0.104453253	626.8	542.7021277	521.82	576.78	108.0224259	210.8183559	0.207010896	0.36550913	48	47	521.82	54.96	0.105323675	1	2	810	175	3598	735	1350	1600	200	1188	360	0	0
166	20		469.5050505	427.44	512.06	53.21391563	73.10613196	0.124494469	0.142768683	50	50	427.44	84.62	0.197969306	622	548.7244898	522.5	580.54	74.86457161	137.2812115	0.143281477	0.236471581	50	49	522.5	58.04	0.11108134	1	2	3480	900	11544	2190	2640	6480	810	1584	480	0	0
167	21	482	487.6734694	457.58	516.18	64.45757662	90.92802491	0.140866246	0.176155653	50	49	457.58	58.6	0.128065038	473	471.3404255	470.68	475.02	87.93723179	64.6786373	0.186830186	0.136159819	48	47	470.68	4.34	0.009220702	1	2	825	240	4522.5	1275	3450	480	60	3217.5	975	0	0
168	18	476.6666667	427.21875	407.92	449.22	120.7459536	159.0767098	0.296004005	0.354117603	49	48	407.92	41.3	0.101245342	488.3333333	450.0625	434.86	468.92	37.05925206	65.25830622	0.08522111	0.139167249	50	47	434.86	34.06	0.078324058	0	0	80	20	542	160	2520	0	0	462	140	0	0
169	21	438	485.5204082	457.6	511.44	62.35710195	74.77753673	0.136269891	0.146209793	50	49	457.6	53.84	0.117657343	534	516.3673469	512.32	520.06	61.06083952	82.58512244	0.119184962	0.15879922	50	49	512.32	7.74	0.015107745	0	1	720	180	2492	660	2340	320	40	1452	440	0	0
170	20	426.1111111	465.8222222	423.3	503.42	88.75286716	188.6153726	0.209668951	0.374668016	50	40	423.3	80.12	0.189274746	459.6666667	454.8125	439.46	470.34	55.7396316	78.75371323	0.126836644	0.167439965	49	48	439.46	30.88	0.070268056	1	2	240	60	3564	640	1860	2400	300	924	280	0	0
171	21	392.375	385.7142857	360.32	411.12	56.1152022	54.12933868	0.155737129	0.131663112	50	42	360.32	50.8	0.14098579	494.8	396.5957447	406.58	397.7	72.53741892	75.41943938	0.178408724	0.189639023	47	48	406.58	-8.88	-0.02184072	0	1	0	0	1980	600	2220	0	0	1980	600	0	0
172	21	597	500.122449	451.82	553.58	43.87956151	80.52964722	0.097117351	0.145470659	50	49	451.82	101.76	0.225222434		547.0909091	535.4	559.48	98.03331379	67.02763366	0.183102939	0.119803449	50	50	535.4	24.08	0.044975719	0	2	1620	540	10761	3310	3600	0	0	9141	2770	0	0
173	20	483	468.4255319	461.66	475.94	94.64253046	57.96283468	0.205004831	0.121786012	50	45	461.66	14.28	0.030931855	747.3333333	523.2688172	530.58	542.48	156.761497	109.6953555	0.295453083	0.202210875	49	45	530.58	11.9	0.022428286	1	1	700	200	2284	680	1860	0	0	1584	480	0	0
174	20	553.4285714	568.7065217	544.74	590.06	210.2159055	165.0459936	0.385901358	0.279710527	47	46	544.74	45.32	0.083195653	619.6666667	549.3854167	560.86	543.96	103.2856175	88.12837575	0.184155792	0.162012603	48	49	560.86	-16.9	-0.030132297	1	2	4740	1110	8412	1710	2340	2880	360	792	240	0	0
175	22		520.4343434	496.02	546.18	65.31008923	57.82969014	0.131668258	0.105880278	50	50	496.02	50.16	0.101124955		549.2121212	536.44	566.22	75.36852588	82.81262104	0.140497588	0.146255203	50	50	536.44	29.78	0.05551413	1	2	3120	960	7030.5	2145	3420	0	0	3910.5	1185	0	0
176	22	495.3333333	570.4583333	548.86	590.24	171.6178729	164.7258155	0.312680598	0.279082772	49	48	548.86	41.38	0.075392632	720	607.9175258	599.2	620.38	107.9676822	146.6376751	0.180186386	0.236367509	49	49	599.2	21.18	0.03534713	1	1	330	90	2479.5	485	3960	1440	180	709.5	215	0	0
177	19		545.5353535	495.4	596.62	55.6428113	103.9993897	0.112318957	0.174314287	50	50	495.4	101.22	0.204319742	590	587.9166667	559.86	617.94	111.3648188	106.6419548	0.198915477	0.172576552	49	48	559.86	58.08	0.103740221	1	2	240	60	5979	1500	3600	1680	210	4059	1230	0	0
178	18		466.7373737	437.12	499.38	60.72071899	74.36393958	0.138910869	0.148912531	50	50	437.12	62.26	0.142432284	542	488.8163265	484.68	493.08	39.886799	65.44411543	0.08229512	0.132725147	50	49	484.68	8.4	0.017331023	1	1	720	190	1786.5	385		720	90	346.5	105	0	0
179	36		429.0808081	420.46	438.46	62.7076827	52.54665954	0.149140662	0.119843679	50	50	420.46	18	0.042810255	468	450.0612245	436.34	475.24	49.74941698	93.31241359	0.114015256	0.196347979	50	49	436.34	38.9	0.089150662	1	1	1500	420	2688	780	3480	0	0	1188	360	0	0
180	25	440	453.744898	430.28	476.44	61.31951782	72.77254472	0.142510732	0.152742307	50	49	430.28	46.16	0.107278981	674.5	510.814433	502.46	533.34	132.9267421	224.1834717	0.264551889	0.420338755	49	49	502.46	30.88	0.061457628	1	1	1920	540	2712	780	915	0	0	792	240	0	0
181	24	524	552.0206186	509.32	596.34	87.39528778	141.9366933	0.171592099	0.238013035	50	48	509.32	87.02	0.170855258		584.6161616	556.68	612.24	59.45412912	96.74742205	0.106801267	0.158022054	50	50	556.68	55.56	0.099805993	1	2	2610	465	3196.5	600	1920	240	30	346.5	105	0	0
182	19	410	516.4044944	489.9	520.7	271.8315242	202.2994598	0.554871452	0.388514422	47	43	489.9	30.8	0.062869973	455.6666667	459.3854167	436.02	482.9	45.00362344	65.05139256	0.103214585	0.134709862	50	47	436.02	46.88	0.107518004	1	2	585	110	4407	670	1860	3360	420	462	140	0	0
183	21	416	441.5208333	418.88	465.52	40.23382677	58.54432823	0.096050962	0.125761145	50	47	418.88	46.64	0.111344538	394.5	423.3814433	429.38	418.88	49.57694082	42.29277933	0.115461691	0.100966337	50	48	429.38	-10.5	-0.024453864	0	1	60	20	1116	340	3060	0	0	1056	320	0	0
184	20	424.7142857	415.5108696	397.02	435	32.27590875	57.294798	0.081295423	0.131712179	49	43	397.02	37.98	0.095662687	449.2	426.8617021	436.98	421.66	49.03205532	33.38251406	0.112206635	0.079169269	46	49	436.98	-15.32	-0.035058813	1	2	615	165	3879	855	2280	1680	210	1584	480	0	0
185	18	526	506.4591837	462.44	551.64	73.21401672	55.38833591	0.158321116	0.100406671	50	49	462.44	89.2	0.192889888	478.5	491.0206186	480.84	503.88	72.4859902	55.46119806	0.150748669	0.110068266	50	48	480.84	23.04	0.047916147	1	2	2640	750	6570	1770	3120	960	120	2970	900	0	0
186	24		477.8181818	445.44	511.62	107.5844538	136.8932088	0.241524007	0.267568134	50	50	445.44	66.18	0.148572198	403	501.5204082	504.38	496.62	110.6577533	100.5572007	0.219393619	0.202483188	50	49	504.38	-7.76	-0.015385225	1	2	5340	1360	16536	4240	1740	2880	360	8316	2520	0	0
187	22	470.3333333	504.9479167	459.78	545.9	54.38798262	68.06007251	0.118291319	0.124674982	50	47	459.78	86.12	0.187306973	679.7142857	553.326087	546.14	577.04	168.129446	151.843093	0.307850452	0.263141365	46	47	546.14	30.9	0.056578899	0	1	60	20	2139	650	2760	0	0	2079	630	0	0
188	18	450	462.6421053	456.5	484.72	72.21799482	135.0238135	0.158199331	0.278560434	48	48	456.5	28.22	0.061818182	506	510.5051546	499.8	521.82	90.51801039	102.5265899	0.181108464	0.196478843	50	48	499.8	22.02	0.044057623	1	2	1630	415	3443.5	815	3030	840	105	973.5	295	0	0
190	18	463	497.1122449	465.68	529.12	49.02370938	54.19753741	0.105273384	0.102429576	50	49	465.68	63.44	0.136230888	566	455.6734694	456.04	459.3	55.93690323	56.98522902	0.122657888	0.124069734	49	50	456.04	3.26	0.007148496	0	2	720	165	3157	875	4200	160	20	2277	690	0	0
191	20	514.8	478.4893617	464.92	496.22	78.82862839	58.12979495	0.169553102	0.117145208	49	46	464.92	31.3	0.06732341	443	425.4574468	419.14	433.2	59.91082148	53.23379316	0.142937495	0.122885026	45	49	419.14	14.06	0.033544878												1	0
192	20		573.3636364	536.34	612.56	81.08791148	63.8841937	0.151187514	0.104290508	50	50	536.34	76.22	0.142111347	613	538.9895833	537.74	548.86	116.0499206	100.193692	0.215810467	0.182548723	50	47	537.74	11.12	0.020679139	1	0	320	90	320	90	2580	0	0	0	0	0	0
193	21	374	386.6734694	366.24	407.3	56.84944672	36.51683984	0.155224571	0.08965588	50	49	366.24	41.06	0.112112276	366	381.25	386.18	376.76	84.19818457	38.67106707	0.218028341	0.102641117	49	48	386.18	-9.42	-0.02439277	1	2	2040	540	5304	1230	3000	1680	210	1584	480	0	0
194	23		494.2626263	466.1	524.08	41.14794115	39.57830781	0.088281358	0.075519592	50	50	466.1	57.98	0.124393907	514.5	506.4226804	504.12	507.9	81.73642058	104.0567447	0.162136834	0.204876442	50	48	504.12	3.78	0.007498215	1	2	2990	770	17295.5	2755		13200	1650	1105.5	335	0	0
195	19	561.3333333	471.9375	460.16	489.68	104.0644149	71.92014846	0.226148329	0.146871729	50	47	460.16	29.52	0.064151599	493.5	490.8631579	490.52	494.2	79.23801397	66.61555864	0.161538804	0.134794736	48	48	490.52	3.68	0.007502243	0	0	0	0	462	140	3390	0	0	462	140	0	0
196	22	445.25	445.2857143	412.06	478.26	51.59473553	76.33914929	0.125211706	0.159618511	50	42	412.06	66.2	0.160656215	411.3333333	414.6989247	397.84	431.36	48.77995574	64.15534718	0.122611994	0.148728086	49	45	397.84	33.52	0.084254977	1	2	2550	480	8514	1390	1260	5040	630	924	280	0	0
197	21	500.5	474.1052632	447.88	501.14	68.54304174	70.70952654	0.153038854	0.141097351	50	46	447.88	53.26	0.118915781		510.3535354	517.58	503.34	62.83249192	73.54399211	0.121396677	0.146111956	50	50	517.58	-14.24	-0.027512655	1	2	1940	500	3431	845	2640	600	75	891	270	0	0
198	18	670.5	561.9896907	565.76	561.28	91.35835697	81.99055197	0.161478996	0.146077808	50	48	565.76	-4.48	-0.007918552	650	548.6494845	549.68	550.9	63.91526278	80.23187061	0.116277221	0.145637812	49	49	549.68	1.22	0.002219473	0	2	1980	360	11427	3180	3270	240	30	9207	2790	0	0
199	21	573	554.5714286	512.96	597.9	58.71270766	103.0859063	0.114458647	0.17241329	50	49	512.96	84.94	0.16558796		530.1313131	523.44	537.18	61.46615462	83.63225869	0.117427317	0.155687588	50	50	523.44	13.74	0.026249427	1	1	360	105	1762.5	530	5040	0	0	1402.5	425	0	0
200	21	530	479.814433	441.8	521.62	46.00266186	68.49218338	0.104125536	0.131306666	49	49	441.8	79.82	0.180669986	616.3333333	533.4166667	531.28	541.56	72.56469035	83.48118693	0.136584645	0.15414947	49	48	531.28	10.28	0.019349496	1	2	1440	390	4866	1065	3600	2040	255	1386	420	0	0
201	19	422	448.0510204	424.66	472.54	45.19012444	54.86689273	0.106414836	0.116110578	50	49	424.66	47.88	0.112749023	446.5	424.6804124	421.4	431.24	46.38701437	63.36308073	0.110078344	0.14693229	49	49	421.4	9.84	0.023350736	1	2	2580	675	3768	1035	2580	0	0	1188	360	0	0
202	21	416.5	406.1546392	388.06	424.72	48.79670865	47.57337619	0.125745268	0.112011151	50	48	388.06	36.66	0.094469927	443.6666667	408.2916667	393.86	428.78	45.1848855	64.81662989	0.114723215	0.151165236	50	47	393.86	34.92	0.088660946												1	0
203	20	510	486.6701031	454.24	520.72	45.02677661	66.86417545	0.099125521	0.128407158	50	48	454.24	66.48	0.14635435	614	496.6530612	505.92	493.26	77.57599039	63.13277554	0.153336477	0.127990868	49	50	505.92	-12.66	-0.025023719	1	2	220	55	5926	1015	3120	4320	540	1386	420	0	0
204	20	446.3333333	454.6145833	423.16	492.66	42.83969169	68.95683654	0.101237574	0.139968409	50	47	423.16	69.5	0.164240476	457.5	477.5154639	450.18	504.76	49.47507721	47.66231558	0.109900656	0.094425699	50	48	450.18	54.58	0.121240393	1	2	3700	710	13321	2130	2400	8400	1050	1221	370	0	0
205	18	413.1666667	429.7634409	401.88	455.42	72.30339705	133.7461943	0.179912902	0.293676594	49	45	401.88	53.54	0.133223848	388.7272727	377.7613636	391.14	370.94	48.73251021	40.66609178	0.124590965	0.109629837	45	44	391.14	-20.2	-0.051643913	0	1	30	10	1419	260	6360	960	120	429	130	0	0
206	23	543	463.6020408	452.7	480.28	57.8341224	61.4966533	0.12775375	0.128043336	50	49	452.7	27.58	0.060923349	551	494.0918367	504.24	498.92	110.6906998	115.6479245	0.219519871	0.23179653	50	49	504.24	-5.32	-0.010550531	0	0	0	0	198	60	2520	0	0	198	60	0	0
207	20	505	449.5714286	427.32	475.74	57.25362122	162.2718568	0.133983013	0.341093574	50	49	427.32	48.42	0.113310868	533	394.0105263	386.32	412.3	59.41979331	97.75088078	0.153809778	0.237086783	49	47	386.32	25.98	0.067249948	1	1	195	50	2175	650	2580	0	0	1980	600	0	0
208	19		590.7373737	551.4	629.76	46.62967436	50.99482167	0.084565967	0.080975009	50	50	551.4	78.36	0.14211099	765	672.4591837	650.58	697.58	105.0473343	95.83874424	0.161467205	0.13738746	50	49	650.58	47	0.072243229												1	0
209	22	598.7	711.3258427	638.66	758.14	265.2334828	290.1129273	0.415296845	0.382664056	47	43	638.66	119.48	0.187079197	665.7142857	765.7282609	710.36	804.46	229.4883181	234.4343788	0.323059179	0.291418316	49	44	710.36	94.1	0.132468044	0	2	1620	540	3402	1080		0	0	1782	540	0	0
210	19	602	490.3673469	463.28	519.44	45.44430994	45.831172	0.098092536	0.088231888	49	50	463.28	56.16	0.121222587	540	518.8829787	513.16	526.24	76.60083657	64.90953202	0.149272813	0.123345873	49	46	513.16	13.08	0.025489126	1	2	460	115	7175	1160	3000	5560	695	1155	350	0	0
